# Supplementary material for: Unveiling the TrkA-p35/CDK5 axis: a novel therapeutic target in diabetic kidney disease
Source: Front Endocrinol (Lausanne). 2026 Mar 12;17:1791283. doi: 10.3389/fendo.2026.1791283 (PMC13017383; doi:10.3389/fendo.2026.1791283)
Supplement: Supplementary Table 1 — Raw gene expression counts for all samples. [file Table1.xlsx]

## Sheet: All_gene_counts
#ID	Symbol	Sample1	Sample10	Sample2	Sample3	Sample4	Sample5	Sample6	Sample7	Sample8	Sample9
ENSMUSG00000028180	Zranb2	4790	4996	4769	3820	3922	4179	5367	4830	4343	5738
ENSMUSG00000028182	Lrriq3	329	223	272	220	184	256	295	158	193	234
ENSMUSG00000028185	Dnase2b	0	0	0	0	0	0	0	0	0	0
ENSMUSG00000028184	Adgrl2	5510	4311	5221	4539	4506	5156	5319	4814	4109	4648
ENSMUSG00000028187	Rpf1	1473	1546	1497	1487	1256	1336	1721	1389	1248	1594
ENSMUSG00000028186	Uox	6	0	0	0	5	0	0	0	0	6
ENSMUSG00000028189	Ctbs	5954	3628	6649	5311	4093	5996	3579	2808	2565	3144
ENSMUSG00000028188	Spata1	426	396	470	478	358	490	371	337	415	356
ENSMUSG00000002017	Fam98a	2893	3104	3148	2817	2943	2791	3381	3234	3246	3463
ENSMUSG00000035429	Ptprh	49	8	9	0	36	19	23	10	14	51
ENSMUSG00000059246	Foxb1	0	0	0	0	0	0	0	0	0	0
ENSMUSG00000035427	Mageb4	0	0	0	0	0	0	0	0	0	0
ENSMUSG00000035420	Fam170a	0	0	0	0	0	0	0	0	0	0
ENSMUSG00000020755	Sap30bp	1512	1461	1415	1591	1362	1430	1811	1554	1327	1461
ENSMUSG00000020752	Recql5	1377	1464	1202	1374	1399	1200	1529	1483	1567	1734
ENSMUSG00000020758	Itgb4	933	525	401	566	1441	420	613	577	599	633
ENSMUSG00000103897	Pcdhga8	0	0	0	0	0	37	39	78	69	13
ENSMUSG00000069833	Ahnak	52170	38148	42468	50042	74418	48027	48682	44607	45172	48046
ENSMUSG00000069830	Nlrp1a	20	0	15	14	12	16	8	0	0	0
ENSMUSG00000028238	Atp6v0d2	2164	3430	2269	2318	2000	2305	3327	2718	2669	3071
ENSMUSG00000033862	Cdk10	1213	1183	1295	1467	1261	1258	1260	1261	1270	1156
ENSMUSG00000038762	Abcf1	5273	4571	4650	5008	4636	4938	5258	4774	4465	4678
ENSMUSG00000033860	Fgg	314	1342	188	197	311	268	1507	1043	894	1095
ENSMUSG00000069835	Sat2	677	633	677	526	457	564	621	549	550	589
ENSMUSG00000028233	Tgs1	1838	1777	1688	1513	1490	1627	1848	1819	1652	2013
ENSMUSG00000028232	Tmem68	1282	1384	1211	1051	1034	1223	1236	1168	1008	1372
ENSMUSG00000028236	Sdr16c5	0	0	0	0	0	0	0	0	0	0
ENSMUSG00000028234	Rps20	2990	3510	2333	2958	2772	2816	3150	2443	2561	3030
ENSMUSG00000044537	Olfr779	0	0	0	0	0	0	0	0	0	0
ENSMUSG00000044534	Ackr2	58	29	59	58	19	32	49	19	21	26
ENSMUSG00000046020	Pofut1	1756	1854	1503	1545	1945	1616	2207	2086	2070	2256
ENSMUSG00000075165	Olfr1105	0	0	0	0	0	0	0	0	0	0
ENSMUSG00000075164	Olfr1106	0	0	0	0	0	0	0	0	0	0
ENSMUSG00000075167	Olfr1101	0	0	0	0	0	0	0	0	0	0
ENSMUSG00000075166	Olfr1104	0	0	0	0	0	0	0	0	0	0
ENSMUSG00000075161	Olfr1109	0	0	0	0	0	0	0	0	0	0
ENSMUSG00000075160	Olfr259	0	0	0	0	0	0	0	0	0	0
ENSMUSG00000027403	Tgm6	0	0	0	0	0	0	0	0	0	0
ENSMUSG00000027409	1700020A23Rik	0	0	0	2	0	0	0	0	0	0
ENSMUSG00000075168	Olfr1099	0	0	0	0	0	0	0	0	0	0
ENSMUSG00000073730	4933415F23Rik	0	0	0	0	0	0	0	0	3	0
ENSMUSG00000018209	Stk4	3688	3583	3371	3491	3242	3123	4123	3818	3361	3849
ENSMUSG00000044288	Cnr1	41	14	12	47	86	34	17	10	15	10
ENSMUSG00000044286	Olfr221	0	1	0	0	0	0	0	1	0	5
ENSMUSG00000044287	Nrn1l	0	0	0	0	1	7	9	8	7	0
ENSMUSG00000006958	Chrd	228	215	316	284	253	328	219	240	246	218
ENSMUSG00000058568	Defb50	6	0	0	0	0	0	0	0	0	0
ENSMUSG00000058569	Tmed9	2845	2898	2738	2880	2542	2991	2991	2554	2439	2877
ENSMUSG00000000606	Vmn2r88	0	0	0	0	0	0	0	0	0	0
ENSMUSG00000021583	Erap1	4552	4900	4329	4601	4140	4553	5123	4360	3630	4927
ENSMUSG00000021587	Pcsk1	0	0	0	8	4	6	0	10	9	2
ENSMUSG00000021585	Cast	3863	5135	3632	4003	4292	3695	5891	4934	4510	4978
ENSMUSG00000021589	Rhobtb3	975	689	1000	736	910	930	654	585	556	683
ENSMUSG00000031877	Ces2g	597	991	440	458	492	550	1189	999	875	1086
Mus_musculus_newGene_11574	Mus_musculus_newGene_11574	794	831	991	1167	502	355	702	916	1188	825
ENSMUSG00000079034	Gm8300	0	0	0	0	0	0	0	0	0	0
ENSMUSG00000030889	Vwa3a	25	92	40	46	108	66	88	135	117	144
ENSMUSG00000030888	Rrp8	808	737	748	830	803	848	942	900	827	748
ENSMUSG00000030881	Arfip2	2831	2583	2779	2784	2602	2743	3058	2736	2630	2851
ENSMUSG00000026753	Ppp6c	7591	7528	7124	6589	5788	6742	7753	6416	6124	7381
ENSMUSG00000026750	Psmb7	5448	5140	5372	5089	4742	5211	5442	3889	3761	4331
ENSMUSG00000030882	Dnhd1	504	409	408	427	478	429	394	505	565	522
ENSMUSG00000030884	Uqcrc2	31218	34085	28321	28684	27007	29476	37571	28873	26487	33891
ENSMUSG00000026754	Golga1	2478	2500	2449	2332	2220	2125	2707	2644	2637	2615
ENSMUSG00000026755	Arpc5l	1787	1677	1705	1691	1560	1632	1863	1437	1414	1752
ENSMUSG00000059218	Gm13084	0	0	0	0	0	0	0	0	0	0
ENSMUSG00000059213	Ddn	570	815	509	529	384	558	944	714	793	861
Mus_musculus_newGene_4973	Mus_musculus_newGene_4973	285	329	188	176	107	122	426	299	179	282
Mus_musculus_newGene_4977	Mus_musculus_newGene_4977	83	58	56	58	45	44	96	64	62	108
Mus_musculus_newGene_4976	Mus_musculus_newGene_4976	2	0	0	1	0	11	9	1	2	2
Mus_musculus_newGene_4974	Mus_musculus_newGene_4974	3	39	10	6	2	0	22	17	24	22
ENSMUSG00000086228	Ubap1l	33	25	28	17	32	40	18	33	33	34
ENSMUSG00000003824	Syce2	232	217	252	244	199	230	275	283	292	263
ENSMUSG00000031876	Gm45711	0	0	0	0	0	0	0	0	0	0
ENSMUSG00000081649	Olfr213	0	0	0	0	0	0	0	0	0	0
ENSMUSG00000098559	Gm15013	22	9	11	16	22	10	24	28	14	34
ENSMUSG00000094679	Gm21721	0	0	0	3	0	0	0	0	0	0
Mus_musculus_newGene_17163	Mus_musculus_newGene_17163	0	0	0	0	0	0	3	0	3	0
ENSMUSG00000004446	Bid	2999	3697	2488	2074	2216	2686	4410	3528	3462	3581
ENSMUSG00000094672	Vmn2r25	0	0	0	0	0	0	0	0	3	0
ENSMUSG00000098557	Kctd12	6724	4958	6318	6936	7078	7165	6870	5788	4727	5073
ENSMUSG00000033863	Klf9	13187	13053	15277	16875	13635	18330	12280	10912	11667	10795
ENSMUSG00000047161	Chst9	149	207	153	158	103	182	195	177	146	157
ENSMUSG00000029919	Hpgds	143	130	76	140	122	137	101	189	153	126
ENSMUSG00000029918	Mrps33	1532	1761	1651	1532	1462	1831	2054	1385	1213	1591
ENSMUSG00000029915	Clec5a	30	45	43	41	43	64	33	29	28	15
ENSMUSG00000029917	C130060K24Rik	0	0	0	0	0	0	0	0	0	0
ENSMUSG00000029916	Agk	1095	1677	1048	1274	1003	1248	1606	1432	1123	1644
ENSMUSG00000029911	Ssbp1	1619	1788	1636	1637	1309	1522	1973	1816	1796	1895
ENSMUSG00000029910	Mad2l1	250	435	308	260	248	291	489	403	416	563
ENSMUSG00000029913	Prdm5	383	607	297	433	411	372	711	674	625	732
ENSMUSG00000035275	Raver2	286	348	259	312	296	347	374	313	380	336
Mus_musculus_newGene_17211	Mus_musculus_newGene_17211	19	10	9	19	4	5	7	4	16	9
ENSMUSG00000095101	Gm13285	0	1	0	5	2	1	7	1	1	0
ENSMUSG00000006179	Prss16	2	0	0	2	0	3	3	2	6	3
Mus_musculus_newGene_1803	Mus_musculus_newGene_1803	2	5	0	4	0	6	7	7	4	9
ENSMUSG00000095105	Edaradd	220	185	184	123	255	182	162	253	248	245
Mus_musculus_newGene_1805	Mus_musculus_newGene_1805	7	2	0	4	0	0	0	0	0	0
Mus_musculus_newGene_1806	Mus_musculus_newGene_1806	2	25	4	20	6	19	40	29	30	43
Mus_musculus_newGene_5319	Mus_musculus_newGene_5319	34	78	53	87	61	28	61	60	61	49
Mus_musculus_newGene_5314	Mus_musculus_newGene_5314	0	0	0	0	0	0	0	0	0	13
Mus_musculus_newGene_20014	Mus_musculus_newGene_20014	10	4	3	1	3	5	7	4	7	6
ENSMUSG00000035273	Hpse	141	28	17	22	67	7	31	24	47	42
ENSMUSG00000043263	Ifi209	129	77	160	132	125	180	46	72	73	52
ENSMUSG00000043262	Uevld	1924	1917	1554	1646	1562	1505	2174	1720	1589	2045
ENSMUSG00000043267	Olfr1031	0	0	0	0	0	0	0	0	5	0
Mus_musculus_newGene_11234	Mus_musculus_newGene_11234	0	0	0	4	0	0	0	0	0	0
ENSMUSG00000026047	Kdelc1	895	981	807	731	880	781	1074	977	807	1019
ENSMUSG00000026842	Abl1	6314	5522	5738	6004	6005	5770	6363	6763	6021	6892
ENSMUSG00000035278	Plekhj1	642	603	694	613	655	738	639	601	569	672
ENSMUSG00000000125	Wnt3	0	0	0	0	0	0	0	2	2	0
Mus_musculus_newGene_14886	Mus_musculus_newGene_14886	13	12	16	3	7	16	14	14	6	25
ENSMUSG00000044533	Rps2	13756	27486	25634	13371	5278	13518	33441	26583	25246	31882
ENSMUSG00000034430	Zxdc	2331	2372	2127	2489	2131	2277	2527	2309	2031	2225
ENSMUSG00000034432	Cops8	2615	2621	2390	2562	2211	2170	2925	2769	2516	2684
ENSMUSG00000034438	Gbp8	63	3	60	71	109	56	17	23	39	15
Mus_musculus_newGene_8536	Mus_musculus_newGene_8536	0	0	3	0	2	0	0	2	0	12
Mus_musculus_newGene_8534	Mus_musculus_newGene_8534	2	0	0	0	2	0	4	0	0	2
Mus_musculus_newGene_8182	Mus_musculus_newGene_8182	8	4	13	7	7	12	16	12	18	2
Mus_musculus_newGene_8183	Mus_musculus_newGene_8183	315	322	127	199	235	236	422	458	269	396
ENSMUSG00000068129	Cst7	22	34	23	22	41	19	24	44	42	43
Mus_musculus_newGene_8181	Mus_musculus_newGene_8181	187	272	225	0	54	0	270	257	259	247
Mus_musculus_newGene_12460	Mus_musculus_newGene_12460	719	691	692	666	607	649	654	975	1153	1076
Mus_musculus_newGene_9397	Mus_musculus_newGene_9397	219	148	212	185	275	255	271	420	379	343
Mus_musculus_newGene_6463	Mus_musculus_newGene_6463	9	3	0	2	2	10	0	0	2	0
Mus_musculus_newGene_6461	Mus_musculus_newGene_6461	36	19	38	25	10	38	33	31	22	22
Mus_musculus_newGene_6467	Mus_musculus_newGene_6467	16	7	0	0	4	4	10	0	11	3
ENSMUSG00000053916	Nanp	696	437	382	361	582	748	419	527	658	695
Mus_musculus_newGene_9391	Mus_musculus_newGene_9391	1	0	2	0	0	0	0	0	3	0
ENSMUSG00000017723	Wfdc2	2428	3203	2725	2492	2559	2460	3456	2616	2552	2863
ENSMUSG00000017721	Pigt	5992	4392	6173	5858	5242	5707	5499	5227	4903	4804
ENSMUSG00000017724	Etv4	91	52	118	120	92	64	67	65	41	72
ENSMUSG00000009356	Lpo	27	30	28	65	59	37	37	28	35	56
ENSMUSG00000009350	Mpo	0	0	0	0	0	0	0	0	0	0
Mus_musculus_newGene_4191	Mus_musculus_newGene_4191	214	179	230	251	248	210	158	219	239	221
Mus_musculus_newGene_4193	Mus_musculus_newGene_4193	0	0	4	0	0	0	4	2	0	5
Mus_musculus_newGene_4192	Mus_musculus_newGene_4192	227	114	79	165	50	107	121	115	192	153
Mus_musculus_newGene_4195	Mus_musculus_newGene_4195	5	8	8	4	15	0	6	0	4	19
Mus_musculus_newGene_4194	Mus_musculus_newGene_4194	47	121	103	66	52	49	113	152	61	83
Mus_musculus_newGene_5168	Mus_musculus_newGene_5168	159	65	120	161	164	162	164	172	242	259
ENSMUSG00000015474	Ppt2	10187	5543	11136	9475	8117	9626	6204	5554	5705	4954
ENSMUSG00000011267	Zfp296	70	29	36	49	62	51	64	61	48	45
ENSMUSG00000078816	Prkcg	17	16	25	7	51	39	16	15	22	33
ENSMUSG00000078817	Nlrp12	0	0	8	3	3	8	3	0	0	0
Mus_musculus_newGene_1110	Mus_musculus_newGene_1110	388	290	434	411	208	269	359	340	295	328
ENSMUSG00000078815	Cacng6	0	0	0	0	0	0	0	0	0	0
ENSMUSG00000078812	Eif5a	15773	14763	15099	15591	14417	14785	16144	13138	12689	13716
ENSMUSG00000015478	Rnf5	3936	3483	3911	4019	3144	4063	3801	3141	3227	3301
ENSMUSG00000078810	Gp6	17	0	19	12	2	0	8	0	8	0
Mus_musculus_newGene_18244	Mus_musculus_newGene_18244	0	0	0	0	18	0	0	25	16	0
ENSMUSG00000048787	Dcun1d3	3172	2725	3476	3276	3464	3529	2883	2854	2791	3015
Mus_musculus_newGene_18241	Mus_musculus_newGene_18241	12	38	10	12	8	20	36	35	25	26
ENSMUSG00000050296	Abca12	0	0	0	0	0	0	0	0	0	0
ENSMUSG00000027405	Nop56	1125	1062	1096	1293	1184	1033	1459	1279	1220	1300
ENSMUSG00000050295	Foxc1	1309	2338	1246	1759	1630	1703	2492	2036	1570	2086
ENSMUSG00000027406	Idh3b	16242	17330	14905	15866	16025	15424	20103	15993	14637	16844
ENSMUSG00000027400	Pdyn	0	0	2	0	0	0	0	0	0	0
ENSMUSG00000075163	Olfr1107	0	0	0	0	0	0	0	0	0	0
ENSMUSG00000029397	Rchy1	2043	2155	1984	1959	1837	2079	2937	2233	2016	2566
ENSMUSG00000041133	Smc1a	4031	3635	3610	3916	3639	3390	4592	4090	4128	3935
ENSMUSG00000041132	N4bp2l1	461	396	438	314	510	422	409	339	388	481
ENSMUSG00000041135	Ripk2	402	406	416	419	438	334	468	524	521	489
ENSMUSG00000041134	Cyyr1	1944	2506	1581	1813	2124	2158	2839	2557	2194	2649
ENSMUSG00000112027	Gm9045	67	56	60	51	59	62	80	41	64	47
ENSMUSG00000075169	Olfr1098	0	0	0	0	0	0	0	0	0	0
ENSMUSG00000016921	Srsf6	5902	7265	6164	6642	5510	5414	7765	7878	7119	8248
ENSMUSG00000027408	Cpxm1	153	156	344	272	203	316	260	271	184	178
Mus_musculus_newGene_14712	Mus_musculus_newGene_14712	0	17	8	0	0	2	2	8	13	3
ENSMUSG00000037580	Gch1	91	78	143	122	142	144	159	100	107	149
ENSMUSG00000058600	Rpl30	2252	2487	5071	6063	2464	2437	2684	2595	6690	2468
ENSMUSG00000090346	Vmn1r5	2	4	2	0	4	1	4	0	6	2
Mus_musculus_newGene_11174	Mus_musculus_newGene_11174	4	6	11	9	28	5	3	9	9	13
ENSMUSG00000090342	Vmn2r46	5	5	9	6	4	13	6	4	6	3
ENSMUSG00000041986	Elmod1	107	97	75	41	97	67	125	123	158	267
ENSMUSG00000055401	Fbxo6	929	1040	794	920	857	885	1225	843	952	1095
ENSMUSG00000055407	Map6	260	20	55	68	329	66	41	77	221	78
ENSMUSG00000055409	Nell1	0	0	0	0	8	0	0	0	0	2
ENSMUSG00000050439	Enthd1	0	0	0	0	0	0	0	0	0	0
ENSMUSG00000051527	Usp29	14	9	0	6	9	21	3	14	9	0
ENSMUSG00000041278	Ttc1	1561	1404	1612	1371	1433	1365	1736	1454	1352	1430
ENSMUSG00000057054	Inca1	200	179	162	135	258	169	150	141	161	146
ENSMUSG00000051528	Olfr424	0	0	0	0	0	0	0	0	0	0
Mus_musculus_newGene_2593	Mus_musculus_newGene_2593	0	0	0	0	0	0	2	0	0	0
Mus_musculus_newGene_11828	Mus_musculus_newGene_11828	7174	9890	5896	6330	6422	7503	6369	9379	7200	7216
Mus_musculus_newGene_2598	Mus_musculus_newGene_2598	6	0	3	0	5	0	0	0	0	0
Mus_musculus_newGene_13185	Mus_musculus_newGene_13185	250	281	183	273	232	291	167	365	380	409
Mus_musculus_newGene_16351	Mus_musculus_newGene_16351	70	46	30	20	28	13	34	31	46	49
Mus_musculus_newGene_869	Mus_musculus_newGene_869	0	4	14	4	1	3	5	0	1	13
Mus_musculus_newGene_860	Mus_musculus_newGene_860	26	128	73	91	113	74	87	110	119	132
Mus_musculus_newGene_861	Mus_musculus_newGene_861	0	10	0	4	9	4	4	2	0	4
ENSMUSG00000094995	Pate3	0	0	0	0	0	0	2	2	3	0
ENSMUSG00000040771	Oard1	1923	1612	1998	2019	1656	2007	2236	1554	1436	1703
ENSMUSG00000094992	Fbxw25	9	0	0	0	0	0	0	0	2	0
Mus_musculus_newGene_10988	Mus_musculus_newGene_10988	228	189	170	532	355	136	175	263	569	452
Mus_musculus_newGene_10989	Mus_musculus_newGene_10989	75	67	62	83	52	35	60	68	101	48
ENSMUSG00000001657	Hoxc8	139	285	205	166	263	164	224	250	255	285
ENSMUSG00000056174	Col8a2	34	12	47	53	33	21	37	36	35	28
Mus_musculus_newGene_16204	Mus_musculus_newGene_16204	6	3	3	4	2	4	3	3	5	3
ENSMUSG00000111700	Gm49385	0	0	0	0	0	0	0	0	0	0
Mus_musculus_newGene_10984	Mus_musculus_newGene_10984	35	68	69	19	36	68	113	76	84	49
Mus_musculus_newGene_10986	Mus_musculus_newGene_10986	3010	2867	3228	3518	2192	3314	2620	2783	3631	3752
Mus_musculus_newGene_10987	Mus_musculus_newGene_10987	1560	125	1014	2209	1800	1448	654	408	1135	1502
ENSMUSG00000096220	Olfr775	0	0	0	0	0	0	0	0	0	0
ENSMUSG00000026579	F5	724	1849	466	577	599	553	2762	2232	1983	2026
Mus_musculus_newGene_2668	Mus_musculus_newGene_2668	25	28	19	22	35	36	28	23	8	24
ENSMUSG00000068959	Zfp619	474	585	386	500	402	448	453	521	567	549
ENSMUSG00000057801	Olfr135	0	0	0	0	0	0	0	0	0	0
ENSMUSG00000057805	1700084M14Rik	0	0	0	0	0	0	0	0	0	0
ENSMUSG00000012126	Ubxn11	91	88	64	61	51	92	119	93	133	86
Mus_musculus_newGene_2665	Mus_musculus_newGene_2665	7	8	19	13	10	17	5	8	4	10
ENSMUSG00000025269	Apex2	1164	1275	1232	1271	1386	1323	1400	1750	1803	1744
ENSMUSG00000025268	Maged2	847	1138	885	911	966	859	1361	1191	987	1175
Mus_musculus_newGene_19802	Mus_musculus_newGene_19802	3	10	6	0	5	4	15	0	14	9
Mus_musculus_newGene_9614	Mus_musculus_newGene_9614	75	130	92	73	153	69	152	72	82	156
ENSMUSG00000025265	Fgd1	567	711	473	580	471	516	765	929	808	808
ENSMUSG00000025264	Tsr2	1359	1212	1167	1152	1103	1152	1333	1214	1142	1259
Mus_musculus_newGene_9610	Mus_musculus_newGene_9610	510	484	428	605	505	504	482	639	364	538
ENSMUSG00000025261	Huwe1	55817	49228	50327	52802	48621	52199	57323	55046	53303	54698
ENSMUSG00000025260	Hsd17b10	5333	5415	4977	5244	4742	5208	5867	4889	4306	5126
Mus_musculus_newGene_17408	Mus_musculus_newGene_17408	251	52	201	138	109	135	55	294	368	120
ENSMUSG00000091122	Gm8247	0	0	0	0	0	0	0	0	0	0
Mus_musculus_newGene_17404	Mus_musculus_newGene_17404	188	153	206	175	158	101	78	111	257	246
ENSMUSG00000094338	Hist1h2bl	27	47	22	30	45	16	39	45	19	43
Mus_musculus_newGene_17406	Mus_musculus_newGene_17406	0	0	0	0	5	16	2	9	5	14
Mus_musculus_newGene_17407	Mus_musculus_newGene_17407	8	0	0	0	0	0	0	0	0	0
ENSMUSG00000091129	Iqcf6	0	0	0	0	0	0	0	0	0	0
Mus_musculus_newGene_17403	Mus_musculus_newGene_17403	22	20	38	45	23	53	40	50	62	61
Mus_musculus_newGene_2663	Mus_musculus_newGene_2663	0	0	1	3	0	1	11	2	0	11
ENSMUSG00000060131	Atp8b4	236	112	297	317	266	323	108	121	101	123
ENSMUSG00000078537	B020031M17Rik	0	0	0	0	0	0	0	0	0	0
ENSMUSG00000047203	Vmn1r54	0	0	0	0	0	0	0	0	0	2
ENSMUSG00000047205	Dusp18	1026	1136	795	1074	708	1015	1153	1060	1067	1301
ENSMUSG00000047207	Olfr1495	0	0	0	0	0	0	0	0	0	0
ENSMUSG00000024725	Ostf1	3344	3191	3100	3131	2944	3388	3468	2700	2733	3234
ENSMUSG00000001281	Itgb7	139	72	171	187	104	168	56	114	86	69
ENSMUSG00000097972	Scgb2b15	0	0	0	0	0	0	0	0	0	0
ENSMUSG00000067780	Pi15	234	289	318	261	208	383	337	351	332	352
ENSMUSG00000067787	Blcap	2159	2026	2129	1980	1917	1766	2250	2137	2082	2285
ENSMUSG00000070527	Mkrn3	48	99	85	55	66	53	74	62	74	91
ENSMUSG00000053279	Aldh1a1	770	2701	3713	5345	6291	593	2658	1990	1572	3122
ENSMUSG00000109833	Gm40193	0	0	0	0	0	0	0	0	0	0
ENSMUSG00000109835	Olfr730	0	0	0	0	0	0	0	0	0	0
ENSMUSG00000068327	Tlx2	9	0	6	7	3	6	3	5	2	6
ENSMUSG00000068323	Slc4a5	106	92	96	255	270	91	106	79	108	55
Mus_musculus_newGene_11032	Mus_musculus_newGene_11032	69	107	51	61	57	42	75	97	124	77
ENSMUSG00000068329	Htra2	823	851	797	755	815	776	1003	852	789	936
ENSMUSG00000068328	Aup1	9757	6788	9234	8722	8459	9364	8376	7068	6888	7188
Mus_musculus_newGene_8857	Mus_musculus_newGene_8857	0	8	0	3	0	0	0	9	3	15
ENSMUSG00000063445	Nmral1	179	242	161	159	223	181	180	172	201	166
ENSMUSG00000063447	Ube2d2b	155	133	119	142	90	96	111	146	190	182
ENSMUSG00000063446	Plppr1	115	226	97	96	97	112	206	163	196	240
Mus_musculus_newGene_17828	Mus_musculus_newGene_17828	16	16	15	29	11	28	14	26	25	18
ENSMUSG00000104318	Pcdha7	0	0	0	0	4	4	4	0	0	0
ENSMUSG00000039106	Htr5a	0	0	0	0	0	0	0	0	0	0
ENSMUSG00000100972	Gm28553	0	0	0	0	0	0	0	0	0	0
Mus_musculus_newGene_11762	Mus_musculus_newGene_11762	375	416	796	561	289	327	339	537	651	687
Mus_musculus_newGene_11760	Mus_musculus_newGene_11760	0	0	0	0	0	0	0	0	0	0
ENSMUSG00000092470	Gm20518	1191	761	664	2944	666	948	1074	1420	1491	823
ENSMUSG00000092473	Vmn1r180	0	0	0	0	0	0	0	0	0	0
ENSMUSG00000019932	Kera	0	0	0	0	0	0	0	0	0	0
ENSMUSG00000019933	Mrln	5	15	13	4	3	0	22	0	2	23
ENSMUSG00000019935	Slc17a8	51	14	226	56	63	32	18	21	13	30
ENSMUSG00000019936	Epyc	4	0	5	0	5	0	6	0	2	0
ENSMUSG00000070469	Adamtsl3	100	174	55	106	204	129	196	122	227	233
ENSMUSG00000064145	Arih2	3467	2600	2974	2705	2932	3196	3287	2882	2769	2847
ENSMUSG00000020346	Mgat1	7929	6841	6700	6301	5791	7150	7678	6371	6023	6671
ENSMUSG00000064147	Rab44	4	0	0	2	12	0	0	4	0	0
ENSMUSG00000070464	Ccl26	0	0	0	0	0	0	0	0	0	0
ENSMUSG00000064141	Zfp69	133	246	83	165	130	111	254	312	230	225
ENSMUSG00000103770	Pcdha9	0	0	16	8	8	0	3	0	10	0
ENSMUSG00000070460	Olfr291	0	4	0	0	0	0	0	0	0	0
ENSMUSG00000053490	Trim60	64	41	21	33	44	42	58	62	55	81
ENSMUSG00000054728	Phactr1	2916	1498	1050	1657	3248	1012	1765	1756	1613	1788
ENSMUSG00000054723	Vmac	1261	1002	1027	959	993	942	1374	1079	1057	988
ENSMUSG00000054720	Lrrc8c	1775	1617	1553	2052	1604	1860	2053	1868	1733	1837
ENSMUSG00000054727	1700013H16Rik	0	0	0	0	0	0	0	0	0	0
ENSMUSG00000079806	Gm21719	0	0	0	0	0	0	0	0	0	0
ENSMUSG00000036744	Olfr701	0	3	0	2	0	0	2	0	0	0
ENSMUSG00000036745	Ttll7	446	455	527	503	589	457	580	480	543	569
ENSMUSG00000096201	Gm10715	0	0	0	0	0	0	0	0	0	0
ENSMUSG00000036743	Psma8	25	20	26	7	17	10	14	6	9	29
Mus_musculus_newGene_18765	Mus_musculus_newGene_18765	54	26	68	55	49	50	33	39	42	41
ENSMUSG00000033510	Otud7a	0	0	0	0	13	0	0	0	0	0
Mus_musculus_newGene_18767	Mus_musculus_newGene_18767	0	0	0	0	0	0	0	0	1	0
ENSMUSG00000075132	Olfr1173	0	0	0	0	0	3	0	0	0	1
ENSMUSG00000036749	Pramel5	0	0	0	0	0	0	0	0	0	0
ENSMUSG00000096209	Olfr510	0	0	0	0	0	0	0	0	0	0
Mus_musculus_newGene_3648	Mus_musculus_newGene_3648	6	15	8	2	5	7	3	3	10	10
ENSMUSG00000062797	Hikeshi	1680	1815	1583	1551	1433	1470	1872	1586	1425	1986
ENSMUSG00000062794	Zfp599	94	132	102	95	73	75	118	112	102	97
ENSMUSG00000116048	Sept2	449	1200	1164	199	1403	2111	2124	767	1994	228
ENSMUSG00000062421	Arf2	1294	1815	1298	1584	1119	1297	1877	1472	1566	1737
ENSMUSG00000062426	Olfr304	0	0	0	0	0	0	0	0	0	0
ENSMUSG00000019066	Rab3d	1021	910	798	817	1398	906	949	877	889	830
ENSMUSG00000035498	Cdcp1	4305	4276	4123	3667	3908	4388	5292	4983	3972	4415
Mus_musculus_newGene_10179	Mus_musculus_newGene_10179	4	0	6	6	0	12	2	0	5	9
Mus_musculus_newGene_10171	Mus_musculus_newGene_10171	0	0	4	2	18	11	0	0	0	0
ENSMUSG00000091468	Vmn2r82	0	0	0	0	0	0	0	0	0	0
ENSMUSG00000055895	Oosp2	0	0	0	0	0	0	0	0	0	0
ENSMUSG00000108011	Gm44596	0	0	0	0	0	0	0	0	0	0
ENSMUSG00000071738	Cldn34b3	0	0	0	0	0	0	0	0	0	0
ENSMUSG00000060491	4930522H14Rik	4	0	3	0	0	2	0	0	0	0
Mus_musculus_newGene_2833	Mus_musculus_newGene_2833	12	13	16	9	11	14	12	10	20	26
ENSMUSG00000060499	Rpl10l	0	0	0	0	0	0	0	0	0	0
Mus_musculus_newGene_12442	Mus_musculus_newGene_12442	535	218	576	0	560	0	227	0	514	315
Mus_musculus_newGene_12444	Mus_musculus_newGene_12444	19	8	31	12	23	17	9	23	19	18
Mus_musculus_newGene_12449	Mus_musculus_newGene_12449	2	0	0	0	0	0	0	0	6	0
Mus_musculus_newGene_12448	Mus_musculus_newGene_12448	0	0	0	0	0	2	0	0	0	0
ENSMUSG00000031918	Mtmr2	6141	5176	6933	5978	5126	5859	6029	4974	5280	5556
ENSMUSG00000031919	Tmed6	355	1040	361	348	267	387	1085	854	860	875
ENSMUSG00000031916	Cog8	2754	3544	2834	2849	2683	2900	3474	3089	2986	3147
ENSMUSG00000031917	Nip7	878	1016	1046	900	793	820	1155	866	904	1164
ENSMUSG00000031910	Has3	510	482	572	441	284	495	529	658	693	667
ENSMUSG00000031913	Vps4a	2964	2733	3094	2912	2654	2560	3126	2912	2571	3089
ENSMUSG00000049349	Gm5105	0	0	0	0	0	1	0	0	4	4
ENSMUSG00000038637	Lrrc56	497	374	480	503	402	395	438	408	507	451
ENSMUSG00000038633	Degs1	9706	10701	11193	9210	8114	8657	12219	10099	9223	10911
ENSMUSG00000038630	Zkscan16	68	15	15	20	47	19	16	5	13	21
ENSMUSG00000030359	Pzp	23012	1382	35218	19418	15658	22819	2504	2943	3096	619
ENSMUSG00000030357	Fkbp4	16882	14875	15445	14273	16317	14132	17407	14336	12949	15505
ENSMUSG00000030351	Tspan11	18	18	24	23	48	12	7	11	28	12
ENSMUSG00000030350	Prmt8	4	0	0	0	0	0	0	0	0	0
ENSMUSG00000030353	Tead4	212	151	122	158	228	203	135	163	192	159
ENSMUSG00000030352	Tspan9	4881	5953	4427	4524	5450	5228	6653	6243	6023	6358
Mus_musculus_newGene_13479	Mus_musculus_newGene_13479	0	2	22	6	10	34	0	0	0	0
ENSMUSG00000073460	Pnldc1	32	17	15	24	64	35	30	34	41	51
ENSMUSG00000073468	Sft2d1	1316	1019	1385	1180	1068	1191	1050	826	916	1022
Mus_musculus_newGene_13478	Mus_musculus_newGene_13478	23	2	313	3	49	46	2	0	0	0
ENSMUSG00000049699	Ucn2	0	0	0	2	0	0	0	8	9	4
ENSMUSG00000049694	BC048671	2	7	8	3	3	0	2	3	2	2
ENSMUSG00000049690	Nckap5	725	1476	529	842	705	594	1460	1542	1208	1415
ENSMUSG00000049691	Nkx3-2	0	0	0	0	0	0	0	0	0	0
ENSMUSG00000049692	Tmem239	0	0	0	0	0	0	0	0	0	0
ENSMUSG00000035329	Fbxo33	1704	1670	1744	1527	1515	1729	1692	1563	1500	1617
ENSMUSG00000035325	Sec31a	15172	14803	13514	14701	13192	13458	17402	15950	13847	15755
ENSMUSG00000070605	Zfp992	496	358	519	331	331	340	462	310	212	341
ENSMUSG00000026950	Neb	37	139	99	105	95	68	121	99	153	136
ENSMUSG00000075704	Txnrd2	1253	1378	1110	1123	1350	1204	1427	1220	1210	1351
ENSMUSG00000075707	Dio3	20	13	5	15	7	8	31	24	12	12
ENSMUSG00000075706	Gpx4	33374	29240	34747	32749	32176	30949	33524	26726	25595	29003
ENSMUSG00000075701	Selenos	2956	2031	3102	2976	2407	2645	2384	1938	1789	2102
ENSMUSG00000023707	Ogfod2	1021	927	1082	911	970	874	954	910	903	1021
ENSMUSG00000075703	Selenoi	2038	2085	1953	1685	1787	1881	2378	2129	1893	2461
ENSMUSG00000075702	Selenom	682	962	1297	885	673	846	955	700	786	695
Mus_musculus_newGene_20103	Mus_musculus_newGene_20103	4	15	7	27	5	18	14	9	4	19
ENSMUSG00000026959	Grin1	42	7	0	4	33	0	0	10	15	17
Mus_musculus_newGene_20100	Mus_musculus_newGene_20100	171	152	187	115	168	70	213	130	180	197
Mus_musculus_newGene_20107	Mus_musculus_newGene_20107	0	0	0	4	0	0	0	0	0	3
ENSMUSG00000056812	St8sia3	12	0	0	0	8	0	0	0	0	0
ENSMUSG00000043068	Fam89a	0	7	7	6	5	9	9	30	13	0
ENSMUSG00000056815	Gm6812	0	0	0	0	0	0	0	0	0	0
ENSMUSG00000043061	Tmem18	1561	1827	1164	1229	1262	1175	1710	1656	1607	1730
ENSMUSG00000043065	Spice1	719	697	654	582	726	788	805	758	754	777
ENSMUSG00000043067	Dpy19l1	770	973	695	824	846	770	1089	999	881	1166
ENSMUSG00000043066	Vmn1r66	0	0	0	0	0	0	0	0	0	0
ENSMUSG00000022257	Laptm4b	4046	3266	4489	3793	4344	4166	4016	3415	3923	3679
ENSMUSG00000022255	Mtdh	7098	7734	7813	6380	5994	7399	7905	6899	7816	6935
ENSMUSG00000029286	Enam	0	0	3	2	0	0	0	2	0	0
ENSMUSG00000029281	Smr2	0	0	0	0	0	0	0	0	0	0
ENSMUSG00000029280	Smr3a	0	0	0	0	0	0	0	0	0	0
ENSMUSG00000029283	Cdc7	63	42	57	57	55	47	55	80	65	75
ENSMUSG00000029282	Amtn	0	0	0	0	0	0	0	0	0	0
ENSMUSG00000029288	Ambn	0	0	0	4	0	0	0	0	0	0
Mus_musculus_newGene_19682	Mus_musculus_newGene_19682	15	0	28	32	13	11	0	0	0	0
ENSMUSG00000031007	Atp6ap2	7304	8906	6752	6314	5952	6993	9939	7083	6416	8399
ENSMUSG00000028882	Ppp1r8	1406	1345	1092	1218	1134	1097	1462	1281	1178	1396
ENSMUSG00000028883	Sema3a	133	118	70	83	145	78	129	68	113	102
ENSMUSG00000028885	Smpdl3b	70	26	39	47	54	35	33	32	42	38
ENSMUSG00000028886	Eya3	2504	2221	2327	2285	2314	2274	2677	2470	2315	2314
ENSMUSG00000028889	Yrdc	638	732	662	868	840	895	763	710	718	678
ENSMUSG00000034636	Zyg11b	10335	10324	10128	9348	8754	9367	12239	10059	9606	11587
ENSMUSG00000048562	Sp8	0	0	0	0	0	0	0	0	0	0
ENSMUSG00000102416	4933424G06Rik	0	0	0	0	0	0	0	0	0	3
ENSMUSG00000102418	Sh2d1b1	49	26	31	27	46	42	29	51	18	44
ENSMUSG00000029420	Rimbp2	13	0	0	0	2	3	0	0	3	0
ENSMUSG00000029423	Piwil1	0	0	0	0	0	0	0	0	0	0
ENSMUSG00000029422	Rsrc2	2309	2249	2143	2313	2106	2041	2408	2533	2253	2532
ENSMUSG00000029427	Zcchc8	2498	2038	2170	2541	1952	2228	2576	2275	2209	2550
ENSMUSG00000029426	Scarb2	4971	4702	4479	4099	5041	4532	5623	5285	4935	4740
ENSMUSG00000024841	Eif1ad	1570	1521	1435	1517	1468	1471	1777	1516	1492	1517
ENSMUSG00000066383	Iqcf1	0	0	0	0	0	0	0	0	0	0
ENSMUSG00000035582	Gdpd4	0	0	0	0	0	9	0	6	0	2
ENSMUSG00000035580	Kcnh8	0	0	4	7	4	8	0	0	0	0
ENSMUSG00000035585	Tsen34	1579	1752	1550	1579	1448	1614	2067	1499	1488	1694
ENSMUSG00000025701	Alox5	53	86	58	66	85	77	74	75	103	83
ENSMUSG00000025702	2023-03-08	19705	19078	19422	19157	16655	18946	21673	18266	17306	18802
ENSMUSG00000034987	Hrh2	27	34	58	42	75	61	25	46	72	22
ENSMUSG00000034981	Parm1	1520	1134	786	917	2849	1109	1126	1063	1176	1125
Mus_musculus_newGene_14952	Mus_musculus_newGene_14952	0	0	10	0	0	0	0	0	4	0
ENSMUSG00000021635	Rad17	1666	1801	1732	1454	1534	1468	1783	1577	1461	1712
ENSMUSG00000032679	Cd59a	1638	1766	1233	1584	1592	1629	2071	1434	1490	1819
ENSMUSG00000021638	Ocln	2901	3071	2880	3025	2244	3010	3238	2536	2483	2898
ENSMUSG00000021639	Gtf2h2	1361	1300	1548	1439	1055	1344	1333	1158	1056	1237
ENSMUSG00000032673	Prorsd1	593	792	688	501	521	539	678	569	526	602
ENSMUSG00000032586	Traip	13	49	20	18	34	18	47	12	43	36
ENSMUSG00000074151	Nlrc5	583	197	616	750	686	662	170	264	337	176
ENSMUSG00000032582	Rbm6	3430	2966	3126	3231	3201	3168	3549	3562	3262	3429
ENSMUSG00000032583	Mon1a	1032	893	1051	954	891	809	1129	1073	1058	996
ENSMUSG00000074155	Klk5	0	0	0	0	0	0	0	0	0	0
ENSMUSG00000074158	Zfp976	278	215	260	172	253	288	254	261	225	379
ENSMUSG00000032589	Bsn	120	106	42	72	124	57	56	47	89	51
ENSMUSG00000042002	Foxn4	0	0	0	0	0	0	0	0	0	0
ENSMUSG00000046186	Cd109	120	117	79	82	141	82	102	76	83	66
ENSMUSG00000045052	Prlhr	2	0	0	0	0	0	3	0	0	0
ENSMUSG00000045053	Kcng3	21	30	8	33	36	24	31	12	43	31
ENSMUSG00000114582	3110040M04Rik	35	11	14	42	6	25	2	13	34	8
ENSMUSG00000030880	Polr3e	3501	2477	4035	7846	3015	4865	2586	2952	3309	2791
ENSMUSG00000061068	Mcpt4	0	0	0	0	11	0	0	0	4	0
ENSMUSG00000033985	Tesk2	1644	1727	2041	2021	1369	1681	2050	1704	1512	1927
ENSMUSG00000033987	Dnah17	147	105	101	136	112	91	81	153	152	146
ENSMUSG00000033981	Gria2	50	0	12	0	54	7	8	4	6	3
ENSMUSG00000033983	Coil	301	504	311	347	354	338	569	485	496	548
ENSMUSG00000061065	H2al1o	0	0	0	0	0	0	0	0	0	0
ENSMUSG00000030887	Pdzd9	55	41	74	74	58	66	61	112	118	110
ENSMUSG00000017307	Acot8	1145	1012	987	1017	1001	959	1167	999	931	1018
ENSMUSG00000007338	Mrpl49	2314	2106	2015	2236	1994	2026	2395	2074	1893	2178
ENSMUSG00000044098	Rsbn1	2926	3017	2689	2915	2247	2795	2947	3005	2668	3093
ENSMUSG00000044092	C130050O18Rik	120	121	109	102	82	90	95	166	128	135
ENSMUSG00000074228	Gm10645	0	0	14	2	13	1	10	53	43	2
ENSMUSG00000075284	Wipf1	780	872	668	786	736	835	886	870	683	980
ENSMUSG00000075289	Carns1	54	69	87	73	59	44	77	67	59	73
ENSMUSG00000024941	Scyl1	4419	3919	4297	4478	4075	4338	4749	4108	3884	4042
ENSMUSG00000024943	Smc5	1836	2160	1832	1751	1677	1903	2119	2034	2034	2126
ENSMUSG00000024942	Capn1	2969	2105	2070	2305	3518	2290	2557	2273	2568	2425
ENSMUSG00000024944	Arl2	1219	1102	981	1180	1090	1030	1255	1058	943	1083
ENSMUSG00000024947	Men1	2160	2284	1839	2262	2023	2109	2506	2309	2420	2425
ENSMUSG00000074220	Zfp382	40	44	28	31	77	38	57	53	53	44
ENSMUSG00000024949	Sf1	6383	5223	5799	6599	6100	5952	6048	6228	6114	5753
ENSMUSG00000024948	Map4k2	2475	2137	2630	2795	2411	2554	2334	2366	2913	2690
ENSMUSG00000079614	Seh1l	5077	5284	5093	4520	4478	4734	5914	5008	4662	5525
ENSMUSG00000059534	Uqcr10	7289	9310	6810	8482	8247	8081	10153	8022	8399	8937
ENSMUSG00000051727	Kctd14	66	49	63	57	26	42	56	50	82	50
ENSMUSG00000051726	Kcnf1	50	105	70	79	58	54	220	101	135	200
ENSMUSG00000051721	Wdcp	707	535	633	494	562	621	668	663	625	670
ENSMUSG00000043843	Tmem145	13	10	2	0	6	0	5	7	2	0
Mus_musculus_newGene_5904	Mus_musculus_newGene_5904	626	758	527	443	741	550	433	435	383	770
ENSMUSG00000079610	Ankrd39	288	361	243	335	287	262	397	450	474	433
Mus_musculus_newGene_5900	Mus_musculus_newGene_5900	0	7	0	0	3	0	0	0	0	0
Mus_musculus_newGene_5903	Mus_musculus_newGene_5903	676	496	776	583	365	648	732	669	646	549
Mus_musculus_newGene_5902	Mus_musculus_newGene_5902	51	59	14	22	8	16	23	46	26	48
ENSMUSG00000080809	Olfr1273-ps	0	0	0	0	0	0	0	0	0	0
Mus_musculus_newGene_14700	Mus_musculus_newGene_14700	20	32	4	24	30	9	13	14	14	20
ENSMUSG00000005615	Pcyt1a	9557	11641	9663	11125	8295	9450	13099	11353	11559	12062
ENSMUSG00000005610	Eif4g2	81690	80545	81705	75053	69340	77826	98729	78787	74136	89067
ENSMUSG00000005611	Mrvi1	815	699	731	864	936	868	1090	1063	1210	1249
Mus_musculus_newGene_16116	Mus_musculus_newGene_16116	99	86	93	129	119	5	80	118	282	151
Mus_musculus_newGene_16111	Mus_musculus_newGene_16111	113	0	36	3	124	209	0	2	0	21
Mus_musculus_newGene_16110	Mus_musculus_newGene_16110	555	679	666	680	576	517	829	676	793	831
ENSMUSG00000040576	Tmem270	0	0	0	0	0	0	0	0	0	0
ENSMUSG00000040570	Rundc3b	83	107	65	59	42	48	92	67	73	116
ENSMUSG00000051095	Olfr986	5	0	1	0	1	3	7	0	4	2
ENSMUSG00000091821	Srsx	0	0	0	0	0	2	2	0	0	0
ENSMUSG00000090774	Vmn2r74	0	0	0	0	0	0	0	0	0	0
ENSMUSG00000046932	Vmn1r193	0	0	0	0	0	0	0	0	0	0
ENSMUSG00000046934	Csl	0	4	7	2	4	0	3	18	9	9
Mus_musculus_newGene_13842	Mus_musculus_newGene_13842	0	0	0	0	3	0	0	0	0	0
Mus_musculus_newGene_13843	Mus_musculus_newGene_13843	0	0	7	0	0	0	0	0	0	0
Mus_musculus_newGene_6747	Mus_musculus_newGene_6747	47	17	23	17	28	23	27	34	42	33
ENSMUSG00000026548	Slamf9	235	195	308	224	206	264	275	173	230	176
ENSMUSG00000026542	Apcs	28	9	128	17	17	25	17	23	32	8
ENSMUSG00000026547	Tagln2	5448	6815	4957	5283	4869	5316	7928	6310	5349	7226
ENSMUSG00000026546	Cfap45	0	18	15	26	14	14	20	12	32	27
ENSMUSG00000026544	Dusp23	347	370	296	288	342	429	363	331	373	287
ENSMUSG00000059395	Nkapl	26	11	12	17	34	19	7	16	28	15
ENSMUSG00000059397	Olfr54	0	0	0	0	0	0	0	0	5	0
ENSMUSG00000000320	Alox12	335	311	300	275	225	245	354	343	280	308
Mus_musculus_newGene_17644	Mus_musculus_newGene_17644	5	5	0	0	0	0	0	0	0	0
ENSMUSG00000031424	Kir3dl1	0	0	0	0	0	0	0	0	0	0
ENSMUSG00000000326	Comt	6973	15562	7710	6588	7743	6801	17175	16502	15512	14326
ENSMUSG00000095809	Olfr1290	0	0	0	0	0	0	0	0	0	0
ENSMUSG00000003617	Cp	4793	6556	4364	4683	4199	4694	7255	5320	5855	6780
ENSMUSG00000095804	Olfr824	0	0	0	0	0	0	0	0	0	0
ENSMUSG00000095806	Gm5728	0	0	0	0	0	0	0	0	0	0
ENSMUSG00000007107	Atp1a4	3	3	0	0	0	0	0	0	8	2
Mus_musculus_newGene_17390	Mus_musculus_newGene_17390	401	470	335	264	520	519	445	533	431	604
Mus_musculus_newGene_17391	Mus_musculus_newGene_17391	1	0	0	1	1	0	0	0	0	0
Mus_musculus_newGene_18280	Mus_musculus_newGene_18280	482	723	497	465	502	556	738	767	768	872
Mus_musculus_newGene_7673	Mus_musculus_newGene_7673	6	0	2	0	0	4	0	0	0	0
Mus_musculus_newGene_7679	Mus_musculus_newGene_7679	0	2	5	0	0	0	0	4	7	0
ENSMUSG00000043432	Leng9	433	313	472	438	488	460	518	389	392	391
Mus_musculus_newGene_15250	Mus_musculus_newGene_15250	0	3	1	2	0	17	0	0	1	1
ENSMUSG00000046402	Rbp1	334	219	191	522	373	456	308	294	295	296
ENSMUSG00000033237	Arid2	6262	5293	6113	5817	5752	5931	6148	6127	5486	5922
ENSMUSG00000002059	Rab34	3101	2196	3116	2693	2342	2582	2627	2149	1971	1906
ENSMUSG00000002058	Unc119	143	130	181	125	263	177	221	191	159	161
ENSMUSG00000002057	Foxn1	0	0	0	0	0	0	0	0	0	3
ENSMUSG00000002055	Spag5	96	312	111	237	135	186	583	602	441	587
ENSMUSG00000002052	Supt6	8348	7165	8134	8433	8293	7793	8735	7871	8137	7420
ENSMUSG00000096146	Kcnj11	29	88	36	48	35	57	91	83	72	72
Mus_musculus_newGene_15258	Mus_musculus_newGene_15258	34	5	46	0	54	89	2	27	42	15
ENSMUSG00000046062	Ppp1r15b	14969	9962	15353	13285	13305	13934	11269	10062	9118	10732
ENSMUSG00000097386	9130213A22Rik	32	15	9	6	26	12	36	34	25	20
Mus_musculus_newGene_468	Mus_musculus_newGene_468	0	0	0	0	4	0	0	0	0	0
Mus_musculus_newGene_465	Mus_musculus_newGene_465	13	8	5	9	7	7	7	17	9	11
Mus_musculus_newGene_467	Mus_musculus_newGene_467	0	0	0	0	0	0	0	0	0	0
Mus_musculus_newGene_5295	Mus_musculus_newGene_5295	5	11	7	13	0	7	4	6	16	7
Mus_musculus_newGene_5294	Mus_musculus_newGene_5294	4	4	0	3	0	0	0	2	0	0
Mus_musculus_newGene_5297	Mus_musculus_newGene_5297	28	5	10	17	9	20	8	14	34	11
Mus_musculus_newGene_5296	Mus_musculus_newGene_5296	75	37	22	38	63	68	47	42	68	55
Mus_musculus_newGene_5291	Mus_musculus_newGene_5291	0	0	0	0	0	0	0	0	54	34
ENSMUSG00000060397	Zfp128	413	472	325	351	351	368	501	477	390	466
Mus_musculus_newGene_9897	Mus_musculus_newGene_9897	920	606	1063	791	1262	882	798	1423	708	826
Mus_musculus_newGene_9896	Mus_musculus_newGene_9896	0	0	4	0	1	2	0	0	0	0
Mus_musculus_newGene_5129	Mus_musculus_newGene_5129	3381	3070	2544	3014	2456	3169	3226	3449	3318	3859
Mus_musculus_newGene_9894	Mus_musculus_newGene_9894	2	3	0	2	0	0	3	3	0	5
Mus_musculus_newGene_15678	Mus_musculus_newGene_15678	8	10	2	6	0	0	5	11	11	11
ENSMUSG00000064302	Clasp1	4894	4315	4583	4603	4383	4520	5272	4679	4599	5288
ENSMUSG00000064307	Lrrc51	314	336	231	321	332	211	280	294	286	312
ENSMUSG00000064308	2410137M14Rik	0	0	0	0	0	0	0	0	0	0
ENSMUSG00000094856	Gm21962	0	0	0	0	0	0	0	0	0	0
ENSMUSG00000078139	AK157302	56	180	8	112	111	83	171	197	54	153
ENSMUSG00000107677	Olfr316	0	0	0	0	0	0	0	0	0	0
Mus_musculus_newGene_1633	Mus_musculus_newGene_1633	0	0	0	0	4	0	0	13	0	1
ENSMUSG00000095377	Olfr91	0	0	0	0	0	2	0	2	1	0
ENSMUSG00000078132	Gm11939	0	0	0	0	0	0	0	0	0	0
ENSMUSG00000038836	Agbl3	726	1149	774	730	479	650	1031	986	829	919
ENSMUSG00000078137	Ankrd63	4	4	0	10	13	6	4	2	5	0
ENSMUSG00000095371	Gm9611	0	0	0	0	0	0	0	0	0	0
ENSMUSG00000014195	Dnajc7	3898	3659	4075	3989	3854	4038	4742	4070	3912	4059
Mus_musculus_newGene_15533	Mus_musculus_newGene_15533	0	0	0	0	5	0	0	0	0	6
Mus_musculus_newGene_18168	Mus_musculus_newGene_18168	0	0	4	0	0	0	0	0	0	4
Mus_musculus_newGene_18169	Mus_musculus_newGene_18169	139	97	0	0	0	87	117	129	88	26
ENSMUSG00000014198	Zfp385c	36	18	18	18	19	11	38	42	33	47
ENSMUSG00000094673	Olfr1354	0	0	0	0	0	0	0	0	0	0
Mus_musculus_newGene_20088	Mus_musculus_newGene_20088	24	42	40	42	28	59	23	27	52	45
ENSMUSG00000001508	Sgca	10	0	6	0	13	4	8	6	32	14
ENSMUSG00000001504	Irx2	901	950	995	1295	972	1186	999	964	935	803
ENSMUSG00000001506	Col1a1	1296	1398	1801	1622	2728	1314	1791	1841	3461	1481
ENSMUSG00000001507	Itga3	5341	3736	3029	3620	5947	3040	4584	4085	4766	4872
ENSMUSG00000031409	Tceal6	0	0	0	0	2	0	3	0	0	0
ENSMUSG00000019261	Map1s	887	913	784	853	807	654	907	960	977	936
ENSMUSG00000092060	Bend4	231	98	138	97	197	129	90	89	87	93
ENSMUSG00000096775	Gm5796	3	7	0	3	4	0	0	0	4	0
ENSMUSG00000096770	Amy2a4	0	0	0	0	0	0	0	0	0	0
ENSMUSG00000017550	Atad5	244	302	237	214	180	207	279	324	294	361
Mus_musculus_newGene_19536	Mus_musculus_newGene_19536	20	19	4	13	12	7	14	12	24	23
Mus_musculus_newGene_19534	Mus_musculus_newGene_19534	101	120	107	64	99	103	101	145	130	154
Mus_musculus_newGene_8766	Mus_musculus_newGene_8766	0	0	0	0	3	5	0	0	0	0
ENSMUSG00000029007	Agtrap	5311	4793	5511	5410	4512	4956	5367	4837	4873	4705
Mus_musculus_newGene_8761	Mus_musculus_newGene_8761	0	0	0	0	0	0	0	0	0	0
ENSMUSG00000022052	Ppp2r2a	3187	2924	2802	2756	2910	2550	3457	2855	2535	3370
ENSMUSG00000038515	Grtp1	3400	2138	3573	2841	2471	2923	2620	2397	2568	2549
ENSMUSG00000022055	Nefl	26	56	8	15	21	12	80	105	57	83
ENSMUSG00000010021	Kif19a	20	10	0	9	25	26	19	13	13	14
ENSMUSG00000010025	Aldh3a2	16279	11481	19860	14127	15608	16718	13463	11593	11114	11386
ENSMUSG00000022057	Adamdec1	10	8	2	8	27	5	8	0	6	0
ENSMUSG00000041309	Nkx6-2	20	43	20	31	20	30	35	46	29	40
ENSMUSG00000112187	Gm6993	0	0	0	0	0	0	0	0	0	0
ENSMUSG00000065952	C330021F23Rik	281	212	200	182	205	235	225	190	152	148
ENSMUSG00000065954	Tacc1	7029	8765	6888	8261	7908	8109	9535	8699	8425	9895
ENSMUSG00000065956	Defa37	0	0	0	0	0	0	0	0	0	0
ENSMUSG00000097425	Vmn1r181	0	0	0	0	0	0	0	0	0	0
ENSMUSG00000097427	Gm6763	0	0	0	0	0	0	0	0	0	0
ENSMUSG00000010651	Acaa1b	15560	10445	8947	10461	14792	13189	13144	10820	7050	10329
ENSMUSG00000054966	Lmntd1	3	0	9	12	16	0	13	9	22	2
ENSMUSG00000054967	Zfp647	56	85	49	41	86	80	83	87	77	121
Mus_musculus_newGene_12132	Mus_musculus_newGene_12132	28	58	20	23	16	34	31	59	43	52
ENSMUSG00000075552	Cyp3a41b	0	0	0	0	0	0	0	0	0	0
ENSMUSG00000021504	B4galt7	552	558	542	572	507	532	507	544	488	521
ENSMUSG00000041308	Sntb2	5776	6467	6255	4595	4963	5640	7504	6606	6657	7063
ENSMUSG00000041303	Gtf3c3	2505	2737	2339	2083	2112	2271	2746	2373	2265	2753
ENSMUSG00000041301	Cftr	1279	1355	1133	874	762	1019	1278	891	1067	1196
ENSMUSG00000000365	Rnf17	12	22	0	0	27	0	19	21	12	9
ENSMUSG00000022015	Tnfsf11	0	8	0	0	0	2	0	0	0	0
ENSMUSG00000022014	Epsti1	116	95	204	156	142	149	97	93	86	108
ENSMUSG00000022016	Akap11	13344	14485	13428	12977	10712	13049	15767	14547	13257	15372
ENSMUSG00000022010	Tsc22d1	22610	22780	22221	25231	20730	22327	24589	21812	18926	22931
ENSMUSG00000022013	Dnajc15	2683	3077	2618	2533	2979	2876	3434	2635	2604	3182
ENSMUSG00000022012	Enox1	311	309	264	280	270	375	393	495	383	355
ENSMUSG00000022019	Tdrd3	3353	3999	2849	3462	2612	3498	3827	3395	3362	3636
ENSMUSG00000055610	Olfr307	0	0	0	0	0	0	0	0	0	0
ENSMUSG00000055612	Cdca7	48	67	33	6	72	18	41	51	39	26
Mus_musculus_newGene_1210	Mus_musculus_newGene_1210	2	3	19	2	0	6	2	2	14	4
Mus_musculus_newGene_16252	Mus_musculus_newGene_16252	0	0	0	0	0	0	0	4	0	0
Mus_musculus_newGene_16256	Mus_musculus_newGene_16256	18	59	71	60	18	52	16	56	62	82
Mus_musculus_newGene_16254	Mus_musculus_newGene_16254	0	0	0	0	0	0	0	0	0	0
Mus_musculus_newGene_3389	Mus_musculus_newGene_3389	42	27	34	9	71	66	67	46	68	99
Mus_musculus_newGene_3388	Mus_musculus_newGene_3388	2	0	0	0	5	5	5	2	2	0
ENSMUSG00000020527	Myo19	3239	3628	2777	3444	2687	3020	3997	3959	3812	4120
ENSMUSG00000020526	Znhit3	238	222	194	171	134	192	250	225	213	251
ENSMUSG00000020525	Ppm1d	1030	1242	907	1111	940	1052	1311	1150	1233	1438
ENSMUSG00000020524	Gria1	46	21	10	14	45	7	12	9	6	18
Mus_musculus_newGene_3385	Mus_musculus_newGene_3385	13	7	8	4	18	14	8	13	8	8
ENSMUSG00000020522	Mfap3	2874	2874	2285	2557	2519	2540	3486	2568	2866	3019
Mus_musculus_newGene_3387	Mus_musculus_newGene_3387	69	58	55	69	56	72	43	123	114	54
Mus_musculus_newGene_3386	Mus_musculus_newGene_3386	0	4	2	1	2	0	4	0	2	0
ENSMUSG00000094810	Olfr907	0	0	0	0	0	0	0	0	0	0
ENSMUSG00000091867	Cyp2a22	0	0	0	0	0	0	0	0	0	0
ENSMUSG00000091692	4930433I11Rik	0	0	0	0	0	0	0	0	0	0
ENSMUSG00000094814	Gm21973	0	0	0	0	0	0	0	1	0	0
ENSMUSG00000091863	Cldn34a	0	0	0	0	0	0	0	0	0	0
ENSMUSG00000094817	Cphx3	16	7	13	10	7	12	7	10	23	9
ENSMUSG00000094818	Defa32	0	0	0	0	0	0	0	0	0	0
ENSMUSG00000094819	Olfr53	0	0	0	0	0	0	0	0	0	0
ENSMUSG00000028759	Hp1bp3	8335	7831	7946	7675	7905	7674	8516	7382	7214	7768
ENSMUSG00000052062	Pard3b	2293	2307	2043	2211	2150	2321	2303	2146	2192	2239
ENSMUSG00000013643	Lypd8	0	0	0	6	0	2	2	0	0	0
ENSMUSG00000013646	Sh3bp5l	1898	1814	1916	1741	1641	1881	2098	1813	1747	1804
ENSMUSG00000066867	Oas1e	0	2	0	0	2	0	0	0	0	0
ENSMUSG00000025584	Pde8a	6518	6571	6827	6918	5925	6925	7786	7136	6212	7185
ENSMUSG00000057615	Ldoc1	0	0	0	0	0	0	0	0	0	0
ENSMUSG00000028718	Stil	25	45	22	24	13	26	59	44	77	52
ENSMUSG00000062165	Vmn1r232	0	0	0	0	0	0	0	0	0	0
Mus_musculus_newGene_11898	Mus_musculus_newGene_11898	569	403	314	312	291	369	760	496	242	561
ENSMUSG00000028710	Atpaf1	1786	2146	1622	1462	1291	1326	2484	1869	1850	2192
ENSMUSG00000025582	Nptx1	17	15	3	35	33	18	51	42	39	69
ENSMUSG00000028712	Cyp4a31	13920	18923	10617	14442	15859	6284	23638	19562	16619	19841
ENSMUSG00000028713	Cyp4b1	287764	78308	310775	243972	235884	267742	97600	96430	79843	50485
ENSMUSG00000028716	Pdzk1ip1	13245	18222	11802	13358	11885	12591	22755	18015	17621	18300
ENSMUSG00000025583	Rptor	4682	4063	4403	4194	4285	4405	5187	4554	4513	4519
Mus_musculus_newGene_2382	Mus_musculus_newGene_2382	18	3	8	5	20	3	6	9	19	16
Mus_musculus_newGene_2383	Mus_musculus_newGene_2383	13	9	3	8	18	3	5	8	18	7
ENSMUSG00000039176	Polg	3839	4074	3469	3500	3731	3529	4863	4619	4346	4982
ENSMUSG00000039174	1700003H04Rik	0	0	0	0	0	0	0	0	0	0
ENSMUSG00000052396	Mogat2	2070	2249	1606	1537	1699	2208	2576	2188	1638	2373
ENSMUSG00000052392	Acot4	8109	9281	6262	6580	6590	7278	10416	8537	7677	10060
ENSMUSG00000039178	Tbc1d19	2517	2618	2441	2324	1748	2310	2774	2460	2213	2730
ENSMUSG00000039179	Tekt5	20	21	0	0	35	2	14	12	30	10
Mus_musculus_newGene_11890	Mus_musculus_newGene_11890	0	0	0	0	0	0	2	0	0	0
ENSMUSG00000067627	Gm10217	0	0	0	0	0	0	0	0	0	0
ENSMUSG00000067629	Syngap1	568	417	487	591	540	540	547	706	936	760
Mus_musculus_newGene_9400	Mus_musculus_newGene_9400	4	1	0	0	0	0	1	0	3	2
ENSMUSG00000025091	Pnliprp2	0	0	0	0	0	0	0	0	0	0
ENSMUSG00000025092	Hspa12a	2779	3799	1973	2173	2144	2201	4587	4047	3540	3814
Mus_musculus_newGene_9403	Mus_musculus_newGene_9403	35	94	22	79	55	66	17	0	130	156
ENSMUSG00000111517	Olfr1238	0	0	0	0	0	0	0	0	0	0
ENSMUSG00000021737	Psmd6	4141	4666	4549	3785	3476	3813	5150	3762	3498	4301
ENSMUSG00000021731	Mrps30	2400	2542	2127	2186	2082	2080	2640	2126	1825	2428
ENSMUSG00000021730	Hcn1	12	0	0	5	12	5	2	0	0	0
ENSMUSG00000021733	Slc4a7	2444	2852	1662	1716	2183	1766	3036	2534	2814	3313
ENSMUSG00000021732	Fgf10	569	47	664	191	383	333	38	53	69	38
Mus_musculus_newGene_1439	Mus_musculus_newGene_1439	0	0	0	0	0	0	0	0	0	0
ENSMUSG00000021738	Atxn7	5739	4803	5404	5389	5132	5300	5059	4861	4846	5021
ENSMUSG00000035873	Pawr	1749	1707	2122	2117	1400	2167	1603	1345	1409	1394
ENSMUSG00000022583	Ly6f	55	13	75	97	135	109	22	12	14	6
ENSMUSG00000035877	Zhx3	20226	17644	22321	26782	20486	24429	18881	17269	17704	19037
ENSMUSG00000070313	A630095E13Rik	0	0	0	0	0	0	0	0	0	0
ENSMUSG00000035875	AI182371	24	23	0	5	11	14	19	19	18	27
ENSMUSG00000022582	Ly6g	0	0	0	0	0	0	0	0	0	0
ENSMUSG00000023391	Dlx2	0	0	0	0	0	0	0	0	0	0
ENSMUSG00000045176	Borcs6	537	545	475	480	456	496	630	555	499	580
ENSMUSG00000022580	Rhpn1	829	1328	829	810	730	791	1316	1347	1488	1287
ENSMUSG00000008090	Fgfrl1	1343	1586	1186	1198	1442	1212	1934	1863	1667	1772
ENSMUSG00000022586	Ly6i	54	17	9	33	11	63	13	29	51	15
ENSMUSG00000092019	Gm4027	0	0	0	0	0	0	0	0	0	0
ENSMUSG00000086727	4931428L18Rik	0	0	0	0	5	0	3	0	0	0
ENSMUSG00000052934	Fbxo31	1066	1123	1042	1116	1247	1024	1327	986	1219	1220
ENSMUSG00000059463	Spag11b	0	0	0	0	0	0	0	0	0	0
ENSMUSG00000059460	Olfr286	0	0	0	0	0	0	0	0	0	0
Mus_musculus_newGene_12964	Mus_musculus_newGene_12964	8	3	2	6	2	4	2	0	10	7
Mus_musculus_newGene_12965	Mus_musculus_newGene_12965	9	14	0	0	0	18	12	0	0	1
ENSMUSG00000022883	Robo1	523	384	415	463	497	529	366	393	531	432
ENSMUSG00000022837	Iqcb1	489	573	392	493	443	476	564	449	482	532
ENSMUSG00000022836	Mylk	11296	9823	13326	13780	13497	12419	11939	12493	13224	12204
ENSMUSG00000022833	Ccdc14	144	197	118	115	170	112	253	253	225	271
ENSMUSG00000022832	Ropn1	0	0	0	0	0	0	0	0	0	0
ENSMUSG00000022831	Hcls1	279	221	263	250	241	216	232	202	183	183
ENSMUSG00000095108	Gm17467	0	0	0	0	0	0	0	0	0	0
ENSMUSG00000022838	Eaf2	314	298	310	346	247	302	430	270	349	372
Mus_musculus_newGene_14493	Mus_musculus_newGene_14493	8	0	6	0	6	0	4	0	11	5
ENSMUSG00000039826	Trub2	1124	1354	1074	1169	1092	1059	1368	1374	1422	1286
Mus_musculus_newGene_14496	Mus_musculus_newGene_14496	9	8	0	0	0	0	3	7	0	0
Mus_musculus_newGene_14494	Mus_musculus_newGene_14494	11	0	0	0	6	0	0	0	0	0
Mus_musculus_newGene_14498	Mus_musculus_newGene_14498	6	3	9	5	12	7	21	5	10	4
Mus_musculus_newGene_14499	Mus_musculus_newGene_14499	93	51	84	58	0	53	63	89	68	117
ENSMUSG00000039828	Wdr70	961	1099	889	885	847	903	1300	975	925	1086
ENSMUSG00000043953	Ccrl2	358	240	299	202	249	290	375	353	278	342
ENSMUSG00000070348	Ccnd1	12806	19439	14851	18215	9506	14788	18164	17073	16716	14910
ENSMUSG00000020069	Hnrnph3	1923	1302	1345	1486	1821	1432	1406	1745	2213	1712
Mus_musculus_newGene_1801	Mus_musculus_newGene_1801	0	0	4	0	0	0	0	0	0	0
ENSMUSG00000020063	Sirt1	2651	2636	2520	2257	2234	2527	2808	2457	2300	2654
ENSMUSG00000020061	Mybpc1	0	0	0	5	6	0	2	3	4	5
ENSMUSG00000063632	Sox11	20	26	20	24	43	17	35	12	16	16
ENSMUSG00000020067	Mypn	0	0	0	0	0	0	0	0	0	2
ENSMUSG00000020064	Herc4	7973	4998	9445	7206	6242	7963	5768	4830	4976	4747
ENSMUSG00000070345	Hsf5	23	7	35	43	17	35	9	28	34	30
ENSMUSG00000072923	Gm10439	0	0	0	0	0	0	0	0	0	0
ENSMUSG00000009075	Cabp7	57	15	20	29	40	16	22	22	34	35
Mus_musculus_newGene_14119	Mus_musculus_newGene_14119	67	49	74	76	54	39	36	79	98	94
Mus_musculus_newGene_13618	Mus_musculus_newGene_13618	0	6	0	4	3	2	2	0	0	2
ENSMUSG00000030968	Pdilt	213	64	200	300	163	339	92	75	81	52
ENSMUSG00000030963	Umod	237273	184422	251164	323216	199851	296199	185497	155549	151287	155448
ENSMUSG00000030960	Eef1akmt2	461	598	461	387	411	374	601	504	499	591
Mus_musculus_newGene_13615	Mus_musculus_newGene_13615	463	436	358	417	424	113	385	383	166	349
Mus_musculus_newGene_13614	Mus_musculus_newGene_13614	6	2	0	2	5	0	4	9	2	7
ENSMUSG00000030965	Abraxas2	2770	3383	2839	2660	2552	2779	3794	3378	2987	3461
Mus_musculus_newGene_9443	Mus_musculus_newGene_9443	0	0	0	0	0	0	2	0	2	0
ENSMUSG00000070699	Sars2	565	565	560	460	406	399	671	616	545	540
ENSMUSG00000048304	Slitrk3	10	0	0	0	13	0	0	0	0	0
ENSMUSG00000048307	Ankrd46	3598	4227	3603	3449	3365	3478	4616	3885	4701	4185
ENSMUSG00000070697	Utp3	1226	1105	1204	1214	1041	967	1282	1181	1042	1170
ENSMUSG00000070690	5830473C10Rik	55	137	33	48	49	51	105	93	114	135
ENSMUSG00000070691	Runx3	54	42	72	110	95	102	41	34	52	52
ENSMUSG00000004100	Ppan	506	431	488	566	375	309	595	585	485	522
ENSMUSG00000096436	Olfr1437	0	0	0	0	0	0	0	0	0	0
ENSMUSG00000096433	Zfp994	1390	1568	1435	1017	1075	1400	1546	1253	1166	1345
ENSMUSG00000033703	Fuk	1182	1412	1040	1120	1043	1037	1599	1360	1381	1446
Mus_musculus_newGene_15729	Mus_musculus_newGene_15729	16	16	8	10	21	4	10	12	21	33
Mus_musculus_newGene_9447	Mus_musculus_newGene_9447	0	0	0	0	0	0	0	0	3	0
ENSMUSG00000033706	Smyd5	734	890	622	643	654	711	1163	847	862	999
ENSMUSG00000033705	Stard9	2632	1655	2195	2181	2681	2492	2226	2378	2249	2301
ENSMUSG00000074261	Erich4	1434	1715	1425	1368	1102	1360	1972	1615	1758	1720
ENSMUSG00000037466	Tedc1	51	43	28	45	27	27	81	49	32	40
ENSMUSG00000079629	Rhox2g	0	0	0	0	0	0	0	0	0	0
ENSMUSG00000037465	Klf10	2891	3276	1782	1412	2903	2414	2168	1789	1867	1185
ENSMUSG00000037463	Fbxo27	19	11	11	14	39	6	22	22	23	16
ENSMUSG00000037461	Ints7	1609	2020	1418	1580	1356	1478	2123	2019	2038	2024
ENSMUSG00000031495	Cd209d	4	0	11	0	5	0	0	4	0	2
ENSMUSG00000031497	Tnfsf13b	74	93	85	75	82	118	126	119	142	123
ENSMUSG00000001123	Lgals9	427	535	495	538	523	601	590	519	717	468
ENSMUSG00000027927	Lelp1	0	0	0	0	0	0	0	0	0	0
ENSMUSG00000027925	Sprr2j-ps	0	0	0	0	0	0	0	0	0	0
ENSMUSG00000027923	Lce1b	0	0	0	0	0	0	0	0	0	0
ENSMUSG00000031490	Eif4ebp1	489	352	430	366	876	390	359	258	370	453
ENSMUSG00000031709	Tbc1d9	1068	885	672	1137	1280	777	1051	940	833	999
ENSMUSG00000031708	Tecr	8725	6744	7450	8350	8721	7460	8672	7285	6841	6803
ENSMUSG00000031706	Rfx1	1184	942	921	1096	1163	1021	1281	1450	1220	1300
ENSMUSG00000031701	Dnaja2	10985	8430	10106	9690	8927	9707	10225	8022	7441	8432
ENSMUSG00000031700	Gpt2	4073	4201	3728	3532	3644	3901	3657	3407	3174	3479
ENSMUSG00000031703	Itfg1	19157	13794	20538	17123	15093	18674	16187	13034	11791	13818
ENSMUSG00000023008	Fmnl3	2116	1853	1912	2273	2405	1984	2399	2352	2362	2460
ENSMUSG00000023004	Tuba1b	5370	7399	4223	5596	5877	4081	8675	7771	7548	8218
ENSMUSG00000023007	Prpf40b	980	967	866	1093	947	876	1025	1077	1222	1037
ENSMUSG00000071561	BC100530	0	0	0	0	0	0	0	0	0	0
ENSMUSG00000003452	Bicd1	2793	3996	2741	2448	2147	2875	4194	3591	3202	3989
ENSMUSG00000071562	Stfa1	0	0	0	0	0	0	0	0	0	0
ENSMUSG00000026032	Ndufb3	1845	1711	1435	1748	1775	1420	2158	1876	1629	1673
ENSMUSG00000026031	Cflar	14362	12555	14547	14369	12213	14492	14009	12588	12279	13693
ENSMUSG00000026037	Orc2	1823	1707	1989	1534	1810	1625	2053	1692	1683	1998
ENSMUSG00000026036	Nif3l1	1042	1196	990	921	804	880	1296	1053	1013	1083
ENSMUSG00000026035	Ppil3	681	806	717	640	655	570	793	684	593	797
ENSMUSG00000026034	Clk1	4326	3155	3865	3669	3386	3703	3618	3936	3459	3570
ENSMUSG00000026039	Sgo2a	86	69	24	34	68	60	106	70	85	81
ENSMUSG00000034285	Nipsnap1	9350	9341	8940	8160	7465	8697	10444	8333	7421	8919
ENSMUSG00000005705	Agrp	29	33	28	25	30	30	39	54	30	26
ENSMUSG00000073631	Gm10553	0	0	0	0	0	0	0	0	0	0
ENSMUSG00000073639	Rab18	9224	8853	10606	9123	8710	10075	9494	8113	7114	8296
ENSMUSG00000049553	Polr1a	3255	2906	2770	3348	3183	2944	3973	3671	3436	3767
ENSMUSG00000049551	Fzd9	55	18	2	35	36	28	14	4	31	23
ENSMUSG00000049550	Clip1	6662	6298	6259	6767	6204	6795	6807	6313	6191	6420
ENSMUSG00000049556	Lingo1	32	8	0	12	32	12	15	16	6	13
ENSMUSG00000049555	Tmie	337	1151	397	371	302	371	1364	1106	884	1406
ENSMUSG00000069678	Pcgf1	308	412	326	264	355	287	428	412	403	455
ENSMUSG00000069670	Nkain2	19	2	32	40	30	22	8	16	13	8
ENSMUSG00000069584	Gm10272	0	0	0	0	0	0	0	0	0	0
ENSMUSG00000069582	Krtap10-4	0	0	0	0	0	0	0	0	0	0
ENSMUSG00000069583	Krtap12-1	0	0	0	0	0	0	0	0	0	0
ENSMUSG00000069581	Tspear	17	4	15	13	8	14	2	20	21	17
ENSMUSG00000037262	Kin	420	486	476	460	437	373	482	433	406	459
ENSMUSG00000069588	Gm11733	0	0	0	0	0	0	0	0	0	0
ENSMUSG00000046269	Usp27x	298	235	198	213	312	248	302	306	286	290
ENSMUSG00000030816	Rnf40	3475	3335	3567	4009	3317	3347	3847	3720	3507	3482
ENSMUSG00000046262	C87977	0	0	0	0	0	0	0	0	0	0
ENSMUSG00000022353	Mtss1	11145	6500	11656	10608	10148	11064	6883	6124	6024	5567
ENSMUSG00000022350	Washc5	6814	7183	6921	6325	5778	6528	8175	7462	6955	7346
ENSMUSG00000022351	Sqle	4286	3975	5271	4625	3909	4587	3983	3244	3669	4324
ENSMUSG00000022357	Klhl38	32	11	21	21	31	30	43	45	12	40
ENSMUSG00000022354	Ndufb9	8336	10053	8651	9109	8434	8916	11811	8676	8720	10941
ENSMUSG00000022358	Fbxo32	737	600	468	568	797	874	824	561	641	690
ENSMUSG00000022359	Wdyhv1	373	286	216	214	273	200	338	310	300	325
ENSMUSG00000092345	Gm20503	6	0	2	0	0	0	0	0	0	0
ENSMUSG00000034867	Ankrd27	1883	1679	1862	1674	1786	1809	2218	1942	1895	1744
Mus_musculus_newGene_14254	Mus_musculus_newGene_14254	0	0	0	1	0	0	0	0	0	0
ENSMUSG00000037960	Card19	583	701	654	607	632	537	780	662	663	664
ENSMUSG00000104191	Gm30737	0	0	0	0	0	0	0	0	0	0
Mus_musculus_newGene_1431	Mus_musculus_newGene_1431	948	1747	990	958	1119	1712	1025	1741	912	1048
Mus_musculus_newGene_1430	Mus_musculus_newGene_1430	49	42	23	0	36	30	18	22	20	51
Mus_musculus_newGene_1432	Mus_musculus_newGene_1432	19	14	41	48	18	30	9	21	27	14
ENSMUSG00000045795	Whamm	1152	918	1313	1064	1156	1184	1135	1053	1082	1090
ENSMUSG00000045797	4930402K13Rik	0	0	0	0	0	0	0	0	0	0
ENSMUSG00000045790	Ccdc149	423	339	429	557	427	456	365	315	373	406
ENSMUSG00000045792	Olfr578	0	0	0	0	0	0	0	0	0	0
ENSMUSG00000079685	Ulbp1	99	57	143	87	95	155	61	53	52	32
ENSMUSG00000102206	Pcdha11	0	0	0	0	0	0	0	0	0	0
ENSMUSG00000043569	Cldn34c4	0	0	0	0	0	0	0	0	0	0
Mus_musculus_newGene_1383	Mus_musculus_newGene_1383	17	9	7	10	4	13	9	14	0	19
Mus_musculus_newGene_1380	Mus_musculus_newGene_1380	30	6	8	0	12	4	9	0	44	6
Mus_musculus_newGene_1386	Mus_musculus_newGene_1386	8	0	22	23	15	32	0	6	3	1
ENSMUSG00000089953	Rnf224	38	43	19	9	18	5	44	46	85	89
ENSMUSG00000006241	Ccdc159	180	124	144	145	155	150	170	163	211	174
ENSMUSG00000027401	Tgm3	0	0	12	0	6	0	2	0	2	0
ENSMUSG00000042210	Abhd14a	1649	1684	1752	1738	1595	1561	1700	1781	1677	1674
ENSMUSG00000042213	Zfand4	69	95	75	48	28	67	83	62	84	92
ENSMUSG00000042212	Sprr2d	0	0	0	0	0	0	0	0	0	0
ENSMUSG00000042215	Bag2	750	1087	726	613	745	734	1160	984	1033	1177
ENSMUSG00000042216	Sgsm1	532	384	386	422	431	394	483	378	357	470
ENSMUSG00000045248	Med26	536	486	399	526	449	491	495	518	529	408
ENSMUSG00000032425	Zfp949	1248	1178	1157	1013	1142	1084	1516	1070	1031	1329
ENSMUSG00000032420	Nt5e	10051	7931	8602	9536	6122	8168	8510	7087	7714	8693
ENSMUSG00000032423	Syncrip	7858	8740	7790	7619	6624	7533	8829	8355	7307	8754
ENSMUSG00000032422	Snx14	2966	3615	2885	2644	2643	3067	3715	3059	2848	3554
ENSMUSG00000034435	Tmem30b	4981	2391	1834	2477	4285	2102	2637	2092	2897	3198
ENSMUSG00000039395	Mreg	253	303	219	296	404	262	347	290	349	435
ENSMUSG00000029090	Adgra3	8425	7297	8105	7738	7034	7621	9160	8492	7367	8539
ENSMUSG00000090272	Mndal	946	508	908	697	766	1101	553	501	615	503
ENSMUSG00000025058	5430427O19Rik	25	7	37	19	18	23	18	20	26	29
ENSMUSG00000031144	Syp	338	296	332	501	378	461	364	404	305	322
ENSMUSG00000029094	Afap1	3638	3825	3105	3205	3175	2952	4393	4281	3761	4379
ENSMUSG00000079578	Gm1140	0	0	0	0	0	0	0	0	0	0
ENSMUSG00000029095	Ablim2	123	166	135	106	167	140	165	177	189	108
ENSMUSG00000044117	2900011O08Rik	34	0	5	5	16	25	21	0	12	6
ENSMUSG00000069114	Zbtb10	2436	2438	2139	1972	2515	2429	2465	1977	2210	2371
ENSMUSG00000058099	Nfam1	210	107	201	243	191	134	88	174	106	98
ENSMUSG00000041548	Hspb8	484	286	782	316	916	540	303	183	307	231
ENSMUSG00000041544	Disp3	6	0	0	0	0	0	6	11	6	4
ENSMUSG00000058093	Zfp729b	1648	2163	1642	1439	1451	1698	2236	1699	1649	1831
ENSMUSG00000041540	Sox5	424	382	281	365	468	368	543	427	417	550
ENSMUSG00000050645	Defb19	25	22	19	35	19	19	20	9	12	10
ENSMUSG00000000167	Pih1d2	86	174	96	123	107	94	117	132	140	164
ENSMUSG00000074011	Gm7682	0	0	0	0	0	0	0	0	0	0
ENSMUSG00000050640	Tmem150c	750	702	545	617	574	522	843	697	615	795
ENSMUSG00000024592	C330018D20Rik	1493	1765	1545	1125	1250	1650	1609	1320	1132	1499
ENSMUSG00000024593	Megf10	0	17	6	6	29	0	5	9	16	11
ENSMUSG00000024590	Lmnb1	340	408	238	299	334	302	469	338	318	357
ENSMUSG00000024597	Slc12a2	9100	5482	7640	5861	6943	5681	6562	5429	6889	6465
ENSMUSG00000024594	Prrc1	3149	3119	3251	2694	2799	2643	3580	3095	2773	3242
Mus_musculus_newGene_4260	Mus_musculus_newGene_4260	9	0	0	11	7	0	5	0	6	0
Mus_musculus_newGene_4267	Mus_musculus_newGene_4267	64	11	46	29	75	22	17	34	38	21
Mus_musculus_newGene_4269	Mus_musculus_newGene_4269	1	0	5	0	5	2	0	0	0	1
ENSMUSG00000032301	Psma4	5112	6595	5351	6536	5186	6185	6757	5528	4787	6444
ENSMUSG00000075091	Olfr1233	0	0	0	0	0	0	0	0	0	0
ENSMUSG00000075090	Olfr1234	0	0	0	0	0	0	0	0	0	0
ENSMUSG00000075093	Olfr1231	0	0	0	0	0	0	0	0	0	0
ENSMUSG00000075092	Olfr1232	0	0	0	0	0	0	0	0	0	0
ENSMUSG00000075095	Olfr1229	0	0	0	0	0	0	0	0	0	0
ENSMUSG00000075094	Olfr1230	0	0	0	0	0	0	0	0	0	0
ENSMUSG00000075097	Olfr1226	0	0	0	0	0	0	0	0	0	0
Mus_musculus_newGene_15793	Mus_musculus_newGene_15793	0	0	0	0	0	2	0	0	6	2
ENSMUSG00000075099	Olfr1224-ps1	0	0	0	0	0	0	0	0	0	0
ENSMUSG00000057531	Dtnbp1	2427	3021	2421	2470	2520	2330	3661	3330	3086	3060
ENSMUSG00000032305	Fam219b	978	919	850	781	800	791	1068	1088	968	1036
ENSMUSG00000026459	Myog	0	0	0	0	0	0	0	0	0	0
ENSMUSG00000041895	Wipi1	3149	2304	2893	2186	2509	2833	2872	2230	2303	2010
ENSMUSG00000041890	Git2	2174	1723	2111	2227	2207	2048	2091	2276	2094	1894
ENSMUSG00000041891	Lman1	11850	11568	11277	10584	9459	11598	11895	9533	9072	10914
Mus_musculus_newGene_15797	Mus_musculus_newGene_15797	10	17	27	11	10	12	19	7	15	12
Mus_musculus_newGene_16098	Mus_musculus_newGene_16098	0	4	8	3	4	3	0	10	6	4
ENSMUSG00000083886	Olfr409-ps1	0	0	0	0	0	0	0	0	0	0
Mus_musculus_newGene_16090	Mus_musculus_newGene_16090	2	1	2	0	0	2	0	0	0	8
Mus_musculus_newGene_16091	Mus_musculus_newGene_16091	105	60	78	0	56	81	120	134	47	71
Mus_musculus_newGene_16092	Mus_musculus_newGene_16092	0	0	0	0	0	0	24	0	0	0
Mus_musculus_newGene_15795	Mus_musculus_newGene_15795	0	2	0	4	0	5	0	4	2	2
Mus_musculus_newGene_16094	Mus_musculus_newGene_16094	2	0	0	0	0	0	0	4	0	0
ENSMUSG00000047495	Dlgap2	6	0	0	0	12	2	0	0	2	2
ENSMUSG00000047496	Rnf152	7733	7726	5944	4763	5526	6541	8238	7005	6377	7588
ENSMUSG00000047497	Adamts12	102	219	133	137	265	204	210	300	292	382
Mus_musculus_newGene_8532	Mus_musculus_newGene_8532	14	16	14	6	20	11	13	12	7	13
ENSMUSG00000056728	Ctsll3	0	0	0	0	0	0	0	0	0	0
ENSMUSG00000051118	Olfr77	0	13	0	4	0	0	13	0	0	0
Mus_musculus_newGene_15799	Mus_musculus_newGene_15799	7	3	3	0	10	0	0	0	4	0
ENSMUSG00000051113	Fam71e1	71	106	73	85	58	91	119	95	134	101
Mus_musculus_newGene_10950	Mus_musculus_newGene_10950	114	245	205	249	139	137	136	349	411	246
ENSMUSG00000056724	Nbeal2	6991	5344	5289	5078	5490	5286	6081	6703	6441	6054
ENSMUSG00000014837	4931428F04Rik	174	114	137	140	116	154	105	120	133	135
ENSMUSG00000113097	Gm47959	0	0	0	0	0	0	0	0	0	0
ENSMUSG00000000838	Fmr1	4822	5681	5152	5034	4147	5254	5648	4782	4211	5555
ENSMUSG00000034518	Hmgxb4	1094	1185	868	978	993	905	1198	1059	1123	1025
ENSMUSG00000000295	Hddc2	331	420	233	288	253	251	381	282	302	326
Mus_musculus_newGene_8539	Mus_musculus_newGene_8539	18	25	51	18	8	10	10	4	31	25
Mus_musculus_newGene_3817	Mus_musculus_newGene_3817	0	4	3	2	6	6	9	4	0	15
Mus_musculus_newGene_3816	Mus_musculus_newGene_3816	4	0	0	0	0	0	0	0	2	0
Mus_musculus_newGene_4847	Mus_musculus_newGene_4847	12	18	11	5	8	5	23	15	17	15
Mus_musculus_newGene_4843	Mus_musculus_newGene_4843	0	0	0	2	0	0	0	0	0	0
Mus_musculus_newGene_4842	Mus_musculus_newGene_4842	3	0	3	4	14	0	0	2	0	0
ENSMUSG00000057457	Phex	9	6	4	9	11	10	2	11	1	2
ENSMUSG00000024261	Syt4	30	6	9	13	30	25	14	8	13	8
Mus_musculus_newGene_2142	Mus_musculus_newGene_2142	8	10	2	2	16	9	7	22	19	35
Mus_musculus_newGene_2148	Mus_musculus_newGene_2148	160	55	128	51	65	84	21	46	33	16
ENSMUSG00000082754	Olfr1021-ps1	0	0	0	0	0	0	0	0	0	0
ENSMUSG00000098794	Gm28038	0	0	0	0	0	0	0	0	0	0
Mus_musculus_newGene_587	Mus_musculus_newGene_587	5	4	0	6	4	7	8	8	5	3
Mus_musculus_newGene_586	Mus_musculus_newGene_586	0	0	0	6	0	0	0	0	0	0
Mus_musculus_newGene_583	Mus_musculus_newGene_583	0	0	0	3	4	10	6	3	7	8
Mus_musculus_newGene_588	Mus_musculus_newGene_588	0	6	0	0	0	0	0	0	0	0
ENSMUSG00000022514	Il1rap	757	931	836	691	804	693	978	815	710	764
ENSMUSG00000057181	5730455P16Rik	2326	2941	2370	2005	2022	2455	2794	2349	2198	2658
Mus_musculus_newGene_9177	Mus_musculus_newGene_9177	0	1	0	0	0	0	0	0	0	7
Mus_musculus_newGene_9179	Mus_musculus_newGene_9179	0	0	0	0	0	7	0	0	0	0
ENSMUSG00000061469	Gm12569	0	0	0	0	0	0	0	0	0	0
ENSMUSG00000094745	Olfr954	0	0	0	0	0	0	0	0	0	0
ENSMUSG00000094746	Gm20916	0	0	0	0	0	0	0	0	0	0
ENSMUSG00000094747	Olfr1307	0	0	0	0	0	0	0	0	0	0
Mus_musculus_newGene_17054	Mus_musculus_newGene_17054	0	0	59	0	55	0	54	72	24	3
ENSMUSG00000061461	Smim20	1484	1890	1455	1520	1316	1460	2012	1808	1809	2076
Mus_musculus_newGene_17059	Mus_musculus_newGene_17059	0	6	10	19	13	3	0	0	3	7
ENSMUSG00000061462	Obscn	52	32	26	32	66	18	58	19	61	47
ENSMUSG00000094748	Gm8677	0	0	0	0	0	0	0	0	0	0
Mus_musculus_newGene_2857	Mus_musculus_newGene_2857	102	91	12	80	71	39	87	29	56	56
Mus_musculus_newGene_2854	Mus_musculus_newGene_2854	27	39	18	27	24	22	35	31	24	45
Mus_musculus_newGene_2855	Mus_musculus_newGene_2855	7	2	4	0	0	3	0	0	8	4
ENSMUSG00000093918	Gm21677	1	6	3	2	0	0	0	0	0	1
ENSMUSG00000053914	Kdm4d	16	7	5	18	18	14	14	6	12	5
ENSMUSG00000093916	Gm379	0	0	0	0	0	0	0	0	0	0
ENSMUSG00000093917	Gm8660	0	0	0	0	0	0	0	0	0	0
ENSMUSG00000093910	Zfp853	20	4	3	26	24	20	16	18	44	17
Mus_musculus_newGene_7491	Mus_musculus_newGene_7491	112	47	64	76	68	93	50	44	78	72
ENSMUSG00000059498	Fcgr3	232	181	263	328	228	199	198	217	250	178
Mus_musculus_newGene_639	Mus_musculus_newGene_639	0	2	0	2	4	0	2	2	3	8
ENSMUSG00000016528	Mapkapk2	6329	8069	5925	5971	6259	5817	9964	8837	7502	9642
ENSMUSG00000016529	Il10	0	0	0	0	2	0	0	1	4	0
ENSMUSG00000016526	Dyrk3	186	139	94	129	125	120	185	158	129	143
ENSMUSG00000016524	Il19	0	0	0	0	0	0	0	0	0	2
Mus_musculus_newGene_631	Mus_musculus_newGene_631	0	0	8	0	0	0	1	0	0	0
Mus_musculus_newGene_630	Mus_musculus_newGene_630	0	0	0	6	0	0	9	7	5	2
ENSMUSG00000016520	Lnx2	1946	1857	1471	1786	1587	1839	2405	2165	2100	2189
Mus_musculus_newGene_632	Mus_musculus_newGene_632	5	2	4	0	0	0	4	12	0	5
ENSMUSG00000081225	Cyp2j12	0	0	0	0	0	3	0	0	0	0
ENSMUSG00000022519	Srl	413	938	493	491	474	495	804	789	780	895
ENSMUSG00000053600	Zfp472	325	264	229	285	256	309	305	307	259	323
Mus_musculus_newGene_7496	Mus_musculus_newGene_7496	0	0	0	0	10	0	0	0	0	0
ENSMUSG00000053604	Rpia	762	632	601	562	719	592	772	695	528	640
ENSMUSG00000091215	Pate1	0	0	0	0	0	0	0	0	0	0
ENSMUSG00000091212	Krtap11-1	0	0	0	0	0	0	0	0	0	0
Mus_musculus_newGene_10728	Mus_musculus_newGene_10728	61	67	53	28	51	37	39	0	23	78
Mus_musculus_newGene_10729	Mus_musculus_newGene_10729	1	6	0	8	0	3	11	14	22	6
Mus_musculus_newGene_14651	Mus_musculus_newGene_14651	11	4	4	15	6	14	4	14	4	14
Mus_musculus_newGene_14656	Mus_musculus_newGene_14656	334	342	336	427	402	494	542	435	474	616
Mus_musculus_newGene_14659	Mus_musculus_newGene_14659	0	12	3	6	6	0	0	5	0	7
ENSMUSG00000090817	Gm4450	11137	9643	8979	11602	11034	13089	9672	7766	8732	7650
Mus_musculus_newGene_18555	Mus_musculus_newGene_18555	7	6	11	100	113	0	5	292	5	8
Mus_musculus_newGene_18552	Mus_musculus_newGene_18552	0	0	0	3	4	0	0	1	0	0
ENSMUSG00000036138	Acaa1a	5133	4489	4512	4493	4506	4671	5016	4098	3647	4174
ENSMUSG00000099041	Gm28035	1623	879	2445	1812	2032	8457	1189	1468	2000	1242
Mus_musculus_newGene_4190	Mus_musculus_newGene_4190	107	68	12	52	10	8	49	79	24	9
ENSMUSG00000100055	Gm20890	0	0	0	0	0	0	0	0	0	0
ENSMUSG00000078307	AI593442	4	0	0	8	15	0	2	3	0	0
ENSMUSG00000078302	Foxd1	60	158	60	52	82	111	188	111	118	98
ENSMUSG00000100058	Scgb2b18	0	0	0	0	0	0	0	0	0	0
ENSMUSG00000051934	Spats2	1354	1646	1353	1333	1256	1373	1762	1554	1449	1632
ENSMUSG00000051936	Prss58	0	0	0	0	0	0	0	0	0	0
Mus_musculus_newGene_1170	Mus_musculus_newGene_1170	0	0	9	3	0	0	0	0	0	0
ENSMUSG00000079445	B3gnt7	598	361	276	331	765	384	346	330	460	386
Mus_musculus_newGene_15521	Mus_musculus_newGene_15521	0	12	0	3	0	0	7	0	0	0
ENSMUSG00000032080	Apoa4	386	381	422	638	348	515	572	414	320	391
Mus_musculus_newGene_15524	Mus_musculus_newGene_15524	0	0	0	0	0	0	0	0	0	0
ENSMUSG00000096630	Vmn2r26	0	3	0	0	3	0	7	0	1	3
Mus_musculus_newGene_19605	Mus_musculus_newGene_19605	4	0	0	0	0	0	0	0	0	0
ENSMUSG00000037669	Ldah	3149	2684	2560	2592	2776	2893	3209	2669	2484	2924
Mus_musculus_newGene_19603	Mus_musculus_newGene_19603	0	0	0	1	5	0	0	0	0	0
ENSMUSG00000037664	Cdkn1c	834	1804	843	1044	773	802	1949	1467	1238	1517
ENSMUSG00000037660	Gdf7	17	20	52	69	54	36	34	52	48	28
ENSMUSG00000037661	Gpr160	1368	1747	947	1257	918	1135	1558	1454	1287	1598
Mus_musculus_newGene_11451	Mus_musculus_newGene_11451	1416	581	1611	1506	1639	1073	655	982	1088	763
Mus_musculus_newGene_11450	Mus_musculus_newGene_11450	116	32	116	176	155	50	44	90	79	53
Mus_musculus_newGene_11453	Mus_musculus_newGene_11453	6	3	0	9	3	2	14	4	12	3
ENSMUSG00000015476	Prrt1	32	26	47	34	27	46	15	41	43	39
Mus_musculus_newGene_11455	Mus_musculus_newGene_11455	17	6	9	29	28	9	0	0	4	8
Mus_musculus_newGene_11454	Mus_musculus_newGene_11454	98	52	34	74	48	74	81	62	50	123
Mus_musculus_newGene_11457	Mus_musculus_newGene_11457	0	0	0	0	0	0	0	0	0	1
Mus_musculus_newGene_11459	Mus_musculus_newGene_11459	24	0	27	27	33	20	22	46	37	0
Mus_musculus_newGene_11458	Mus_musculus_newGene_11458	0	49	30	42	47	35	43	55	57	83
ENSMUSG00000111338	Olfr29-ps1	0	0	0	0	0	0	0	0	0	0
Mus_musculus_newGene_12592	Mus_musculus_newGene_12592	31	34	0	0	0	30	0	0	0	0
Mus_musculus_newGene_11183	Mus_musculus_newGene_11183	26	4	77	56	27	59	16	7	31	15
Mus_musculus_newGene_11182	Mus_musculus_newGene_11182	0	0	2	0	0	0	4	11	3	5
Mus_musculus_newGene_11180	Mus_musculus_newGene_11180	60	9	84	68	30	22	13	7	8	0
ENSMUSG00000039716	Dock3	65	45	54	26	93	49	32	0	23	48
ENSMUSG00000039717	Ralyl	57	46	50	78	42	72	29	31	5	17
ENSMUSG00000039714	Cplx3	22	13	22	6	14	18	9	18	23	11
ENSMUSG00000039715	Wdr34	908	907	941	1069	773	889	840	829	751	894
ENSMUSG00000039713	Plekhg5	1541	1750	1265	1255	1390	1149	1755	2123	1944	1667
ENSMUSG00000039710	Slc7a12	1416	7092	292	1677	1878	651	7588	4408	3780	7032
Mus_musculus_newGene_1113	Mus_musculus_newGene_1113	38	17	11	20	17	20	22	30	16	16
ENSMUSG00000090675	Olfr111	3	4	5	0	0	4	0	5	1	3
Mus_musculus_newGene_6519	Mus_musculus_newGene_6519	0	0	0	4	0	0	0	0	3	7
ENSMUSG00000068074	Gm10228	0	0	0	0	0	0	0	0	0	0
ENSMUSG00000051431	Gpr87	16	16	10	13	15	12	3	19	14	12
ENSMUSG00000023247	Guca2a	39	48	35	65	25	26	23	36	21	51
ENSMUSG00000015766	Eps8	14446	12923	13608	13370	12112	14285	14498	12331	10984	12779
ENSMUSG00000067049	Unc93a	0	3	0	0	0	0	0	4	6	0
ENSMUSG00000023249	Parp3	1531	926	1343	1470	1303	1277	1312	1020	1041	967
ENSMUSG00000019433	Gipc1	2134	2413	2097	2063	2199	1961	2693	2269	2124	2604
ENSMUSG00000019432	Ddx39b	4789	4156	4269	4768	4323	4116	4339	4383	4375	4550
ENSMUSG00000115792	Vmn1r16	0	0	0	0	0	0	0	0	0	0
ENSMUSG00000115791	Vmn1r217	0	0	0	0	0	0	0	0	0	0
ENSMUSG00000115799	Vmn1r19	16	7	14	10	15	16	9	36	13	8
ENSMUSG00000112449	Srp54b	3536	5434	5656	3934	2994	3884	5880	4761	4325	5311
Mus_musculus_newGene_3486	Mus_musculus_newGene_3486	0	5	0	5	8	3	4	3	22	10
ENSMUSG00000000440	Pparg	478	111	181	150	1611	269	111	125	203	117
ENSMUSG00000031540	Kat6a	11854	9526	10280	11344	10434	10620	10807	10280	9630	10451
ENSMUSG00000031546	Gins4	768	752	652	775	819	640	820	555	631	663
Mus_musculus_newGene_3480	Mus_musculus_newGene_3480	71	50	81	54	69	89	43	51	55	104
ENSMUSG00000055137	Sugct	8868	6334	9312	7522	6928	7961	7378	6279	5530	5791
ENSMUSG00000050328	Hoxc12	0	0	0	0	0	0	0	0	0	0
ENSMUSG00000031548	Sfrp1	12983	11554	11413	9242	9459	10933	12938	10584	9671	11677
ENSMUSG00000021721	Htr1a	3	0	0	0	0	0	0	0	0	0
ENSMUSG00000028522	Mier1	6537	4959	6500	4912	5179	5990	5725	4628	4113	5085
ENSMUSG00000062175	Tgif2	66	218	132	125	265	82	224	181	250	276
ENSMUSG00000025979	Mob4	4129	3868	4592	4022	3321	4118	3941	3278	3304	3657
ENSMUSG00000025978	Rftn2	274	178	164	162	216	163	243	233	299	219
ENSMUSG00000025977	Boll	26	19	27	48	16	64	5	13	41	13
ENSMUSG00000091987	Gm10352	0	1	0	1	0	1	1	0	0	1
ENSMUSG00000091983	Olfr457	6	13	2	14	6	6	12	15	12	13
ENSMUSG00000030208	Emp1	2737	2239	2062	2762	1888	2817	2430	1877	1745	2031
ENSMUSG00000021087	Rtn1	488	97	136	185	289	98	138	124	276	353
ENSMUSG00000021086	Ccdc175	0	0	5	0	0	0	12	0	7	4
ENSMUSG00000021081	Serpina1f	10275	7831	7586	12246	7888	6099	9721	6417	6826	8576
ENSMUSG00000022191	Drosha	4705	4106	4072	4958	4304	4564	4895	4625	4125	4609
ENSMUSG00000022193	Psmb5	4108	4483	4073	3973	3491	3212	4847	3673	3685	4377
ENSMUSG00000022194	Pabpn1	3621	3251	3354	3344	3355	2882	3676	3947	3962	4186
ENSMUSG00000022195	6030458C11Rik	1402	1413	1400	1373	1228	1198	1641	1267	1278	1439
ENSMUSG00000022197	Pdzd2	13877	14156	12469	12063	12735	12508	16267	14829	13963	14776
ENSMUSG00000022199	Slc22a17	1534	1285	1078	1357	1221	1347	1418	1307	1301	1323
ENSMUSG00000030049	Gkn2	0	0	0	0	0	0	0	0	0	0
ENSMUSG00000079177	Fam228a	70	104	58	45	82	58	54	79	94	79
ENSMUSG00000090588	Gm9573	0	0	0	0	0	0	0	0	0	0
Mus_musculus_newGene_3738	Mus_musculus_newGene_3738	132	2	3	103	111	176	3	2	49	6
Mus_musculus_newGene_3739	Mus_musculus_newGene_3739	25	7	8	8	10	0	10	0	6	14
Mus_musculus_newGene_3730	Mus_musculus_newGene_3730	12	15	7	11	11	17	13	21	17	18
Mus_musculus_newGene_3731	Mus_musculus_newGene_3731	0	0	0	0	0	0	0	1	0	3
Mus_musculus_newGene_3732	Mus_musculus_newGene_3732	80	45	42	28	51	44	56	41	79	40
Mus_musculus_newGene_3733	Mus_musculus_newGene_3733	3	9	11	9	7	10	20	13	4	15
ENSMUSG00000110170	St6galnac2	165	118	175	169	172	110	167	177	273	174
ENSMUSG00000110171	Olfr484	0	0	0	0	0	0	0	0	0	0
ENSMUSG00000069622	Gm10273	30	1267	54	52	912	1348	61	1984	46	906
Mus_musculus_newGene_17938	Mus_musculus_newGene_17938	243	301	266	202	186	234	228	272	260	351
Mus_musculus_newGene_17936	Mus_musculus_newGene_17936	187	165	103	59	150	103	162	140	206	230
ENSMUSG00000015340	Cybb	665	480	761	652	551	686	555	592	557	509
Mus_musculus_newGene_17930	Mus_musculus_newGene_17930	5	0	0	2	0	0	0	0	4	2
ENSMUSG00000029678	Hyal5	30	21	18	28	3	12	10	23	25	19
ENSMUSG00000029679	Hyal6	4	4	11	2	0	4	11	0	5	7
ENSMUSG00000052688	Rab7b	125	85	141	187	172	172	84	101	126	97
ENSMUSG00000029670	Ing3	1636	1661	1413	1384	1256	1500	1716	1567	1580	1463
ENSMUSG00000029671	Wnt16	57	58	51	46	73	81	49	55	95	72
ENSMUSG00000029672	Fam3c	1722	1778	1353	1275	1820	1319	1889	1549	1607	1838
ENSMUSG00000029673	Auts2	1530	1901	1414	1989	1523	1237	2435	2344	2743	2192
ENSMUSG00000029674	Limk1	434	334	443	431	452	481	439	386	428	399
ENSMUSG00000029675	Eln	454	727	302	469	606	379	712	837	1754	749
ENSMUSG00000029676	Pot1a	758	1038	649	687	759	741	1098	956	849	1100
ENSMUSG00000038148	Cldn16	605	633	640	508	430	533	680	568	590	581
ENSMUSG00000040495	Chrm4	4	7	2	2	4	0	2	0	11	11
ENSMUSG00000038146	Notch3	2060	2008	1987	2496	2984	2036	2283	3150	3117	3147
ENSMUSG00000038147	Cd84	82	82	98	69	128	80	79	64	50	68
ENSMUSG00000038143	Stox2	1354	1244	1241	1143	1551	1537	1371	1454	1572	1389
ENSMUSG00000072845	Tmprss11a	0	0	0	0	16	0	0	0	0	0
ENSMUSG00000072849	Serpina1e	19	237	63	178	75	7	188	113	140	198
ENSMUSG00000028108	Ecm1	2236	4906	3651	4031	3399	4929	6893	5989	6377	7337
ENSMUSG00000025359	Pmel	195	37	152	158	94	216	52	51	47	32
ENSMUSG00000028101	Pias3	801	717	667	766	769	780	842	927	897	935
ENSMUSG00000028100	Nudt17	55	19	68	50	55	28	49	57	40	71
ENSMUSG00000025351	Cd63	23069	33066	24703	21696	22334	21035	41339	32844	26684	33284
ENSMUSG00000028102	Pex11b	1861	1850	2031	1778	1550	1819	2032	1752	1544	1685
ENSMUSG00000025357	Dgka	1147	1126	1161	1040	1141	1242	1278	1316	1152	1105
ENSMUSG00000028104	Polr3gl	582	448	559	525	651	643	478	531	491	511
ENSMUSG00000025355	Mmp19	98	36	69	37	246	75	71	68	91	72
ENSMUSG00000025354	Dnajc14	5251	4515	5192	4845	4920	4758	5346	4579	4308	4837
Mus_musculus_newGene_2466	Mus_musculus_newGene_2466	0	0	0	0	0	0	0	0	0	0
Mus_musculus_newGene_2465	Mus_musculus_newGene_2465	0	15	0	0	19	1	10	32	0	21
Mus_musculus_newGene_2462	Mus_musculus_newGene_2462	16	8	4	5	0	13	4	3	5	2
Mus_musculus_newGene_2461	Mus_musculus_newGene_2461	37	36	22	18	11	27	22	24	27	24
Mus_musculus_newGene_2460	Mus_musculus_newGene_2460	6	6	0	0	9	0	5	0	0	0
Mus_musculus_newGene_13039	Mus_musculus_newGene_13039	0	0	0	0	0	0	0	0	3	0
Mus_musculus_newGene_13032	Mus_musculus_newGene_13032	0	12	0	0	0	0	2	2	2	4
Mus_musculus_newGene_13034	Mus_musculus_newGene_13034	4	21	7	8	0	17	10	14	19	24
ENSMUSG00000062825	Actg1	49160	62441	48864	53322	48598	48118	65516	58611	65434	66536
ENSMUSG00000062822	4833420G17Rik	2066	1857	2044	1856	1870	1872	2182	1927	2117	2320
Mus_musculus_newGene_9235	Mus_musculus_newGene_9235	413	137	397	308	264	268	189	191	230	206
Mus_musculus_newGene_9232	Mus_musculus_newGene_9232	6	3	3	0	0	0	0	0	8	0
ENSMUSG00000111497	Gm38431	2304	717	2733	787	976	1099	1252	1163	1209	953
ENSMUSG00000031482	Slc25a15	14504	18929	13174	11279	10064	12073	20200	16677	14728	19361
ENSMUSG00000049957	Ccdc137	787	737	690	774	632	622	824	724	754	722
ENSMUSG00000042148	Cox10	1317	1628	1168	1219	1221	1241	1881	1573	1539	1849
ENSMUSG00000052212	Cd177	2	13	0	0	2	0	4	5	14	8
ENSMUSG00000052214	Opa3	5147	4501	5165	5226	4388	4880	5493	5159	4497	5144
ENSMUSG00000052217	Hbb-bh1	0	0	0	0	0	0	0	0	0	0
Mus_musculus_newGene_19112	Mus_musculus_newGene_19112	0	0	0	0	0	0	0	0	0	0
Mus_musculus_newGene_19113	Mus_musculus_newGene_19113	0	0	0	0	2	2	0	5	3	0
ENSMUSG00000060807	Serpina6	0	0	8	0	0	19	0	0	3	5
Mus_musculus_newGene_19118	Mus_musculus_newGene_19118	0	0	0	0	0	0	0	0	0	0
ENSMUSG00000060084	Olfr748	0	0	0	0	0	0	0	0	0	0
ENSMUSG00000071302	2610044O15Rik8	862	963	710	690	727	792	882	838	837	943
ENSMUSG00000019880	Rspo3	165	15	41	14	91	30	35	37	76	56
ENSMUSG00000019883	Echdc1	4791	5282	4211	4274	5323	4050	5466	4482	4055	4719
ENSMUSG00000019888	Mgat4c	24	22	13	39	23	30	34	29	26	26
ENSMUSG00000047721	Bola2	607	690	589	648	526	597	866	777	575	638
ENSMUSG00000018287	Spag7	1386	1439	1311	1469	1470	1375	1643	1571	1308	1553
ENSMUSG00000018286	Psmb6	5472	5306	5250	5130	4961	5626	6250	4367	4375	4984
ENSMUSG00000024758	Rtn3	31691	29352	28590	28091	25887	28046	32338	26948	26225	30102
ENSMUSG00000024759	Atl3	11436	11506	10379	9108	9839	10590	12672	9617	9286	11256
ENSMUSG00000021508	Cxcl14	732	313	755	847	721	1315	437	369	356	442
ENSMUSG00000021509	Slc25a48	2862	2415	2589	2581	2284	2360	2743	2729	2821	3149
ENSMUSG00000024750	Zfand5	4701	5817	4021	3878	4528	4348	6145	5082	4442	5498
ENSMUSG00000074871	Ctsm	0	0	0	0	0	0	0	0	0	0
ENSMUSG00000021500	Ddx46	4352	4863	4433	4382	3704	4161	5658	5140	4998	5157
ENSMUSG00000074873	AI606181	452	440	506	447	398	442	496	511	495	587
ENSMUSG00000024754	Cemip2	5975	4051	5454	5341	5474	5586	4790	4479	4126	4591
ENSMUSG00000024757	Slc22a19	6448	931	8969	10554	5552	9369	1608	1280	1844	602
ENSMUSG00000036275	9530068E07Rik	19747	14202	18973	17230	15061	18935	16259	13675	12938	13936
ENSMUSG00000020788	Atp2a3	1685	1659	1395	2124	2161	1558	2258	2393	2610	2511
ENSMUSG00000036278	Macrod1	1343	908	1568	1293	1376	1308	1115	973	844	810
ENSMUSG00000022972	Cfap298	607	702	650	664	619	634	729	689	643	692
ENSMUSG00000022973	Synj1	4042	3540	3582	3394	3122	3079	4198	3846	3771	3919
ENSMUSG00000022971	Ifnar2	1401	1323	1313	1196	1575	1261	1541	1429	1206	1464
ENSMUSG00000005469	Prkaca	4937	4879	4945	5159	5411	5232	5452	4656	4523	4908
ENSMUSG00000005465	Il27ra	84	43	66	60	37	51	76	58	44	60
ENSMUSG00000041632	Mrps27	1502	1938	1227	1452	1411	1582	2359	1815	1766	2101
ENSMUSG00000041130	Zfp598	2708	1856	2083	2535	2597	2318	2269	2213	2244	2223
ENSMUSG00000027229	Terb2	0	0	0	0	0	0	0	0	0	0
ENSMUSG00000027221	Chst1	403	195	291	357	497	387	310	336	251	241
ENSMUSG00000070551	Mrgprb5	0	0	0	0	0	0	0	0	0	0
ENSMUSG00000070550	Mrgprb4	0	0	0	0	0	0	0	0	0	0
ENSMUSG00000027224	Duoxa1	3	0	0	0	33	0	0	0	0	0
ENSMUSG00000027227	Sord	121724	101180	120704	103178	93512	120784	128204	97030	88243	106802
ENSMUSG00000040929	Rfx3	1983	2183	1596	1679	1402	1529	2280	2073	1949	2104
ENSMUSG00000040928	S100pbp	2358	2831	2493	2631	2232	2382	3087	2946	2870	3025
ENSMUSG00000029994	Anxa4	4954	5196	4785	4413	4788	4840	6309	4918	4259	5491
Mus_musculus_newGene_5389	Mus_musculus_newGene_5389	104444	145858	242788	262066	3921	2481	1	947	32	2710
ENSMUSG00000029993	Nfu1	1160	1247	1104	1044	1148	1123	1430	1025	1183	1148
ENSMUSG00000029992	Gfpt1	7813	6622	8448	8110	6801	7807	7445	6109	5677	7616
ENSMUSG00000095195	Gm3005	9	0	0	2	3	0	4	0	4	0
ENSMUSG00000029999	Tgfa	817	559	483	514	955	504	608	447	415	584
ENSMUSG00000029998	Pcyox1	11168	10258	8430	8542	9231	9359	11479	9262	9227	10697
ENSMUSG00000006464	Bbs1	1055	1570	1110	1363	1071	1206	1998	1760	1630	1667
ENSMUSG00000006463	Zdhhc24	921	861	714	809	685	825	995	843	736	969
ENSMUSG00000020607	Fam84a	1206	1291	1350	1269	1420	1450	1552	1261	1030	1253
ENSMUSG00000006469	Slc34a3	1983	3754	1471	1721	1252	1748	4115	3429	3063	3480
ENSMUSG00000104301	Wdr49	0	0	0	0	0	2	0	5	0	0
ENSMUSG00000073771	Btbd19	86	54	58	62	98	91	60	74	91	65
ENSMUSG00000073774	Kncn	0	0	0	0	2	0	0	0	0	0
ENSMUSG00000069920	B3gnt9	110	80	138	155	127	123	129	137	144	110
ENSMUSG00000034120	Srsf2	5157	5945	5165	5687	4798	5715	5951	5948	6100	6461
ENSMUSG00000034121	Mks1	323	429	189	223	236	275	384	352	404	383
ENSMUSG00000034126	Pomt2	2659	2765	2461	2507	2196	2483	2749	2740	2396	2906
ENSMUSG00000034127	Tspan8	2087	2548	2418	2676	2105	2493	2857	1955	2012	2382
ENSMUSG00000074093	Svip	1965	1959	1849	1691	1775	2099	1986	1760	1674	1744
ENSMUSG00000029330	Cds1	3533	3475	3132	3376	3311	3481	3783	3186	3455	3619
ENSMUSG00000029335	Bmp3	688	463	271	350	1206	366	507	429	422	755
ENSMUSG00000029334	Prkg2	109	106	33	99	92	77	121	134	159	200
ENSMUSG00000029337	Fgf5	0	0	0	0	0	0	0	0	0	0
ENSMUSG00000029338	Antxr2	729	767	804	857	822	877	929	651	810	1018
ENSMUSG00000027834	Serpini1	439	224	340	335	381	272	192	240	222	252
ENSMUSG00000069421	Olfr810	0	0	0	0	0	0	0	0	0	0
Mus_musculus_newGene_6755	Mus_musculus_newGene_6755	0	0	8	0	0	0	0	0	1	0
Mus_musculus_newGene_6757	Mus_musculus_newGene_6757	2	4	0	0	0	1	4	0	2	0
Mus_musculus_newGene_6756	Mus_musculus_newGene_6756	0	0	0	0	0	1	0	0	1	2
Mus_musculus_newGene_6751	Mus_musculus_newGene_6751	2	71	7	19	5	44	76	5	67	87
Mus_musculus_newGene_6753	Mus_musculus_newGene_6753	40	33	22	40	29	26	46	38	47	60
ENSMUSG00000046438	Scgb2b24	0	0	0	0	0	0	0	0	0	0
ENSMUSG00000046435	Gm13078	0	0	0	0	0	0	0	0	0	0
ENSMUSG00000046434	Hnrnpa1	5875	5149	4912	5802	4973	5529	5286	5120	5402	4889
ENSMUSG00000046431	Olfr518	0	0	0	0	0	0	6	0	0	0
ENSMUSG00000046432	Bex3	438	513	349	521	363	396	565	480	535	469
Mus_musculus_newGene_4443	Mus_musculus_newGene_4443	107	72	54	45	57	58	49	35	71	88
Mus_musculus_newGene_4444	Mus_musculus_newGene_4444	0	0	0	0	0	0	0	0	5	0
ENSMUSG00000035299	Mid1	836	825	464	475	516	668	1009	919	876	906
ENSMUSG00000035298	Klhl35	17	16	13	18	10	13	17	16	30	25
ENSMUSG00000035293	G2e3	1199	1264	1174	885	1021	1295	1353	1319	1226	1314
ENSMUSG00000035297	Cops4	2880	2963	2959	2784	2546	2660	3240	2625	2273	3042
ENSMUSG00000035296	Sgcg	24	3	6	2	103	3	4	7	8	4
ENSMUSG00000035295	Wdr38	61	50	48	72	38	84	39	74	99	69
ENSMUSG00000035187	Nkx6-1	26	11	8	15	32	5	20	27	55	18
ENSMUSG00000042532	Golga7b	7	0	0	3	28	10	0	0	0	0
ENSMUSG00000042535	Gtpbp1	2921	2637	2844	2886	2607	2640	2905	2570	2612	2410
ENSMUSG00000059934	Prh1	0	0	0	0	0	0	0	0	0	0
ENSMUSG00000007415	Gatad1	7002	6405	8429	7692	6920	8445	6551	5859	5630	5869
ENSMUSG00000007411	Mark3	7889	6767	8623	8443	6875	7818	8326	7007	6795	7464
ENSMUSG00000027340	Slc23a2	2459	2450	2116	2157	2632	2129	2811	2474	2581	2855
ENSMUSG00000078963	Hsbp1l1	140	124	74	143	138	123	142	97	106	114
ENSMUSG00000035745	Grin3b	122	92	70	117	96	107	121	172	166	133
ENSMUSG00000078546	Zfp995	194	221	161	106	160	180	188	144	187	198
ENSMUSG00000075327	Zbtb2	896	1080	959	1127	1013	935	1203	1111	974	1064
ENSMUSG00000075324	Fign	1013	1173	1019	886	899	1054	1312	1301	1155	1400
Mus_musculus_newGene_7932	Mus_musculus_newGene_7932	37	47	52	52	30	66	33	71	90	45
Mus_musculus_newGene_7933	Mus_musculus_newGene_7933	120	52	108	60	103	49	69	93	88	125
ENSMUSG00000045160	Bola3	2118	2196	2079	2085	2049	2161	2303	1940	1796	2152
Mus_musculus_newGene_7931	Mus_musculus_newGene_7931	56	46	45	62	69	42	40	45	102	72
Mus_musculus_newGene_7936	Mus_musculus_newGene_7936	41	118	207	77	197	84	200	1	18	222
Mus_musculus_newGene_7937	Mus_musculus_newGene_7937	0	9	0	0	0	0	0	0	0	3
ENSMUSG00000045165	AI467606	147	104	128	154	114	118	92	132	106	102
Mus_musculus_newGene_7938	Mus_musculus_newGene_7938	3	4	0	4	7	0	2	6	13	0
ENSMUSG00000030966	Trim21	595	499	387	413	480	471	481	447	418	449
Mus_musculus_newGene_1192	Mus_musculus_newGene_1192	22	33	10	6	0	11	10	13	7	0
ENSMUSG00000095224	F930015N05Rik	16	16	18	48	20	26	49	31	11	58
Mus_musculus_newGene_1196	Mus_musculus_newGene_1196	14	24	12	16	4	22	4	13	23	22
Mus_musculus_newGene_1197	Mus_musculus_newGene_1197	27	11	29	24	31	49	12	20	7	7
ENSMUSG00000050383	Svs3b	0	0	0	0	0	0	0	0	0	0
ENSMUSG00000078896	Zfp965	178	280	3	3	3	4	374	245	231	278
ENSMUSG00000078897	Gm4724	126	140	20	27	35	61	214	190	242	170
ENSMUSG00000001151	Pcnt	3749	3826	3302	3947	3311	3560	4527	4386	4247	4452
ENSMUSG00000078895	Gm11009	0	0	0	0	0	0	2	2	3	0
ENSMUSG00000001157	Gmcl1	2015	2001	1837	1719	1589	1798	2152	1861	1833	2166
ENSMUSG00000001156	Mxd1	1143	1008	1065	1040	1046	1053	1064	1176	1060	930
ENSMUSG00000001158	Snrnp27	1137	1279	1129	1036	957	1261	1327	1140	963	1007
ENSMUSG00000078898	Zfp968	17	28	0	3	4	2	37	56	55	35
ENSMUSG00000010277	2610507B11Rik	53392	46376	50994	52883	45930	51616	54477	48772	45674	52016
Mus_musculus_newGene_5478	Mus_musculus_newGene_5478	10	3	13	10	4	4	9	6	10	4
Mus_musculus_newGene_5476	Mus_musculus_newGene_5476	23	22	15	32	40	29	54	43	26	40
ENSMUSG00000051839	Gypa	6	17	20	13	35	6	37	32	31	26
Mus_musculus_newGene_5472	Mus_musculus_newGene_5472	44	80	60	85	58	47	59	78	89	61
Mus_musculus_newGene_18829	Mus_musculus_newGene_18829	0	0	0	0	0	0	0	0	0	0
Mus_musculus_newGene_18828	Mus_musculus_newGene_18828	10	14	12	5	14	8	4	6	10	3
Mus_musculus_newGene_18820	Mus_musculus_newGene_18820	5	0	0	4	0	0	0	0	0	5
ENSMUSG00000038188	Scarf1	618	391	466	463	560	582	482	443	563	562
ENSMUSG00000032212	Sltm	2220	2021	2281	2411	2020	2019	2327	2440	2355	2154
ENSMUSG00000032216	Nedd4	44614	43729	43689	41028	45052	42937	52144	43840	40933	47784
ENSMUSG00000032215	Rsl24d1	1625	1812	1538	1562	1470	1544	1890	1603	1479	1853
ENSMUSG00000032218	Ccnb2	74	85	58	31	35	69	102	46	63	77
ENSMUSG00000084989	Crocc2	9	5	0	0	10	0	0	13	10	6
ENSMUSG00000040264	Gbp2b	4	3	24	10	15	5	8	3	0	2
ENSMUSG00000040265	Dnm3	1584	1557	1098	1587	1535	1561	1873	1744	1722	1987
ENSMUSG00000040263	Klhdc4	1065	1004	838	950	970	932	1253	1073	969	1112
ENSMUSG00000040260	Daam2	786	1808	1026	1034	909	1372	2471	2338	2258	2594
ENSMUSG00000050435	Ube2dnl1	0	0	0	0	0	0	0	0	0	0
ENSMUSG00000040268	Plekha1	6379	10028	5332	5405	5136	4776	10802	9778	8533	10705
ENSMUSG00000040269	Mrps28	772	779	864	768	881	814	883	663	611	785
ENSMUSG00000058685	Vmn2r51	0	0	0	0	0	0	0	0	0	0
ENSMUSG00000024251	Thada	3414	3245	2991	3225	2980	3021	4020	3702	3507	3979
ENSMUSG00000000282	Mnt	1950	1707	1643	1612	1786	1846	2085	1885	1833	1714
ENSMUSG00000024254	Abcg8	11	9	9	6	6	8	7	16	29	25
ENSMUSG00000024256	Adcyap1	3	0	0	0	2	0	0	0	0	0
ENSMUSG00000024259	Slc25a46	5494	6633	5318	4785	4816	5288	6596	5692	5015	6408
ENSMUSG00000024258	Polr2d	505	586	476	543	482	580	747	525	533	659
ENSMUSG00000075078	Olfr1250	0	0	0	0	0	0	0	0	0	0
Mus_musculus_newGene_2507	Mus_musculus_newGene_2507	0	0	5	0	2	0	0	0	0	0
Mus_musculus_newGene_16545	Mus_musculus_newGene_16545	20	26	31	4	9	12	19	20	24	20
ENSMUSG00000075075	Olfr1253	0	0	0	0	0	0	0	0	0	0
ENSMUSG00000059486	Kbtbd2	2529	2295	2553	2424	2153	2590	2702	2308	2134	2520
ENSMUSG00000059481	Plg	11	4	14	8	13	19	0	0	8	3
ENSMUSG00000059482	2610301B20Rik	852	1251	1044	850	706	892	1071	988	939	1123
ENSMUSG00000059488	Olfr727	0	0	0	0	0	0	0	0	0	0
ENSMUSG00000075072	Olfr48	0	0	0	0	0	0	0	2	0	0
ENSMUSG00000061937	Csn1s2a	0	0	0	0	0	0	0	0	0	0
ENSMUSG00000027551	Zfp64	614	579	656	555	657	567	562	613	629	655
ENSMUSG00000027550	Lrrcc1	1381	1630	1203	1194	1109	1332	1140	1293	1371	1211
ENSMUSG00000055489	Ano5	219	360	310	249	205	333	405	463	328	459
ENSMUSG00000005107	Slc2a9	1585	1849	1433	1545	1405	1348	1734	1474	1340	1594
ENSMUSG00000005102	Eif2ak4	1483	1715	1320	1414	1441	1327	1853	1948	2050	2208
ENSMUSG00000005103	Wdr1	11254	10890	9815	9954	9888	9746	12685	10784	10179	11731
ENSMUSG00000055480	Zfp458	1071	551	788	696	732	959	560	568	442	609
ENSMUSG00000100512	Ovol3	12	11	9	9	7	12	7	6	11	8
ENSMUSG00000055485	Soga1	2066	1225	1183	1735	2862	1455	1587	1429	1500	1483
Mus_musculus_newGene_3138	Mus_musculus_newGene_3138	9	13	0	0	16	13	11	9	39	0
Mus_musculus_newGene_3139	Mus_musculus_newGene_3139	0	3	0	5	6	9	9	6	8	29
Mus_musculus_newGene_3130	Mus_musculus_newGene_3130	0	0	0	6	0	3	0	2	0	5
Mus_musculus_newGene_19882	Mus_musculus_newGene_19882	1244	3386	1569	1812	1467	1661	3292	3248	3402	4728
Mus_musculus_newGene_19883	Mus_musculus_newGene_19883	0	0	0	0	0	0	0	0	0	0
Mus_musculus_newGene_19881	Mus_musculus_newGene_19881	18	46	21	23	35	45	47	32	51	73
Mus_musculus_newGene_19886	Mus_musculus_newGene_19886	8	14	3	8	18	6	10	10	12	5
Mus_musculus_newGene_19885	Mus_musculus_newGene_19885	666	641	558	629	681	715	788	689	431	746
Mus_musculus_newGene_19888	Mus_musculus_newGene_19888	4	0	3	4	2	2	4	2	4	1
Mus_musculus_newGene_5789	Mus_musculus_newGene_5789	0	2	0	0	0	0	0	0	0	0
ENSMUSG00000015354	Pcolce2	146	104	99	122	181	128	100	102	147	82
ENSMUSG00000015355	Cd48	66	53	99	117	80	149	56	56	30	36
ENSMUSG00000015357	Clpx	6271	17289	6893	7058	5365	7354	19102	13724	11758	18186
ENSMUSG00000040482	Dxo	1136	1173	1311	1124	1016	1285	1197	1099	1019	1060
ENSMUSG00000040483	Xaf1	190	108	166	174	184	228	143	160	186	109
Mus_musculus_newGene_10902	Mus_musculus_newGene_10902	0	0	0	4	0	0	0	0	0	0
ENSMUSG00000040481	Bptf	10078	8759	10078	10541	9450	9336	10406	10165	9729	9627
ENSMUSG00000002948	Map2k7	2178	1922	2267	2186	1912	2053	2329	2329	2075	2212
ENSMUSG00000040488	Ltbp4	5233	3377	5311	5386	6499	5525	4465	4480	4185	3697
ENSMUSG00000040489	Sox30	0	2	13	6	11	4	11	0	10	4
ENSMUSG00000051306	Usp42	1321	1290	1217	1415	1247	1323	1595	1694	1384	1288
Mus_musculus_newGene_2623	Mus_musculus_newGene_2623	0	0	0	14	0	0	0	0	0	0
Mus_musculus_newGene_17597	Mus_musculus_newGene_17597	6	14	3	4	3	10	12	10	5	5
Mus_musculus_newGene_17486	Mus_musculus_newGene_17486	7	3	3	6	6	4	0	2	6	0
Mus_musculus_newGene_17487	Mus_musculus_newGene_17487	2	8	6	4	20	4	0	0	12	0
Mus_musculus_newGene_17482	Mus_musculus_newGene_17482	0	0	0	4	0	0	0	2	0	4
Mus_musculus_newGene_17483	Mus_musculus_newGene_17483	0	0	0	3	0	0	0	0	0	0
Mus_musculus_newGene_17488	Mus_musculus_newGene_17488	3	7	0	0	9	28	0	12	5	7
Mus_musculus_newGene_2261	Mus_musculus_newGene_2261	0	14	0	0	0	0	3	26	0	0
Mus_musculus_newGene_2269	Mus_musculus_newGene_2269	30	8	20	11	33	13	17	26	49	38
Mus_musculus_newGene_17456	Mus_musculus_newGene_17456	11	12	4	6	5	9	5	22	19	13
ENSMUSG00000047281	Sfn	210	218	31	144	360	112	262	225	245	224
ENSMUSG00000047284	Neurl4	6313	5843	6488	6514	5968	6127	6527	6654	6824	7072
ENSMUSG00000047286	Olfr370	0	0	0	0	0	2	0	0	0	0
ENSMUSG00000057228	Aadat	21065	9257	17343	22216	13707	10423	11618	8356	8104	8057
ENSMUSG00000057229	Dmac2	3476	2824	3230	3335	2984	3282	3171	2933	2944	2862
Mus_musculus_newGene_9031	Mus_musculus_newGene_9031	1	5	4	23	5	18	3	0	5	0
ENSMUSG00000109166	Gm5890	0	0	0	0	0	0	0	0	0	0
ENSMUSG00000027966	Col11a1	9	12	12	19	40	0	13	17	9	20
Mus_musculus_newGene_2596	Mus_musculus_newGene_2596	0	0	0	0	0	4	0	4	0	0
ENSMUSG00000046886	Zfp474	0	0	0	0	0	0	0	0	0	0
ENSMUSG00000046881	Olfr374	12	2	12	0	0	1	7	3	4	8
Mus_musculus_newGene_7169	Mus_musculus_newGene_7169	97	115	63	12	58	31	107	73	120	189
Mus_musculus_newGene_7168	Mus_musculus_newGene_7168	0	0	0	0	0	0	0	0	0	0
ENSMUSG00000045761	Togaram2	7	0	0	0	4	0	2	2	8	0
ENSMUSG00000029781	Fkbp9	8098	6077	7797	8021	7612	8147	7439	6489	5987	6378
Mus_musculus_newGene_8921	Mus_musculus_newGene_8921	1244	1365	1062	990	2003	2065	1406	1990	1979	1971
Mus_musculus_newGene_16535	Mus_musculus_newGene_16535	0	0	0	0	0	0	0	0	0	0
Mus_musculus_newGene_16539	Mus_musculus_newGene_16539	11	9	4	11	6	17	8	21	26	27
Mus_musculus_newGene_16538	Mus_musculus_newGene_16538	84	183	154	98	109	144	214	187	259	147
ENSMUSG00000066705	Fxyd6	190	136	105	174	172	177	225	216	201	188
ENSMUSG00000066704	Cyp2b19	9	3	0	0	0	0	5	0	2	0
Mus_musculus_newGene_19708	Mus_musculus_newGene_19708	0	0	0	6	0	0	2	0	0	0
ENSMUSG00000016194	Hsd11b1	6617	3444	17728	5457	5429	7283	4459	3525	3569	4514
ENSMUSG00000095466	Gm3015	0	0	0	0	0	0	0	0	0	0
ENSMUSG00000095464	Gm21987	0	0	0	0	0	0	1	0	4	0
ENSMUSG00000095462	Gm21725	0	0	0	0	0	0	0	0	0	0
ENSMUSG00000095463	Entpd4	9602	7320	7006	11311	7373	12675	6517	8029	7401	6947
Mus_musculus_newGene_13330	Mus_musculus_newGene_13330	44	31	26	34	37	41	40	48	49	13
Mus_musculus_newGene_19705	Mus_musculus_newGene_19705	6	0	0	7	6	0	5	5	8	3
ENSMUSG00000054161	Fam83e	15	3	0	10	12	8	3	16	19	8
ENSMUSG00000045083	Lingo2	12	30	8	0	16	20	20	15	16	3
ENSMUSG00000054360	Bsx	0	0	0	0	0	0	0	0	0	0
ENSMUSG00000031740	Mmp2	204	362	333	268	356	329	387	382	395	337
Mus_musculus_newGene_8586	Mus_musculus_newGene_8586	5	7	0	11	0	3	7	5	8	24
ENSMUSG00000052760	A630001G21Rik	44	37	71	40	73	43	56	61	82	58
ENSMUSG00000052763	Zfp212	779	875	694	868	845	841	1133	854	785	916
Mus_musculus_newGene_778	Mus_musculus_newGene_778	0	0	0	0	0	82	0	6	0	0
Mus_musculus_newGene_13481	Mus_musculus_newGene_13481	12	0	24	6	2	44	0	0	0	0
Mus_musculus_newGene_13482	Mus_musculus_newGene_13482	8	0	111	18	18	33	0	5	2	0
Mus_musculus_newGene_13483	Mus_musculus_newGene_13483	11	0	12	3	12	15	0	0	0	0
Mus_musculus_newGene_13484	Mus_musculus_newGene_13484	0	0	7	0	5	0	0	2	0	0
Mus_musculus_newGene_13485	Mus_musculus_newGene_13485	0	0	13	2	16	3	0	1	0	2
Mus_musculus_newGene_13486	Mus_musculus_newGene_13486	0	0	89	0	17	25	0	0	0	0
Mus_musculus_newGene_13488	Mus_musculus_newGene_13488	13	0	0	0	0	6	1	19	4	8
Mus_musculus_newGene_773	Mus_musculus_newGene_773	2	7	0	0	9	0	8	3	0	0
Mus_musculus_newGene_11282	Mus_musculus_newGene_11282	36	23	13	25	29	38	13	52	21	35
ENSMUSG00000012428	Steap4	269	161	238	90	1191	364	202	215	313	267
ENSMUSG00000018042	Cyb5r3	11823	7132	10457	10304	10156	10842	8559	7388	7502	6702
ENSMUSG00000018040	Rrp7a	3362	3431	3342	3466	3349	3203	3980	3559	3187	3651
ENSMUSG00000050947	Amigo1	1350	1495	1281	1421	1296	1235	1786	1684	1531	2015
ENSMUSG00000050944	Efcab5	71	77	51	82	71	45	57	107	89	117
ENSMUSG00000050945	Zfp438	382	454	286	296	399	269	570	476	473	464
ENSMUSG00000025745	Hadha	13766	16806	11112	14476	18549	14636	19568	15042	13198	17502
Mus_musculus_newGene_8077	Mus_musculus_newGene_8077	39	43	38	39	44	39	57	14	45	32
Mus_musculus_newGene_8075	Mus_musculus_newGene_8075	6	4	1	2	2	0	2	4	2	4
Mus_musculus_newGene_14599	Mus_musculus_newGene_14599	1	2	1	2	5	3	5	6	3	2
Mus_musculus_newGene_14598	Mus_musculus_newGene_14598	30	15	9	31	19	38	19	6	25	7
Mus_musculus_newGene_14595	Mus_musculus_newGene_14595	3	0	0	0	2	0	0	4	1	3
Mus_musculus_newGene_8078	Mus_musculus_newGene_8078	77	70	42	60	110	133	104	134	124	66
ENSMUSG00000062712	Olfr531	0	0	0	0	0	0	0	0	0	0
ENSMUSG00000062713	Sim2	904	885	945	2035	1018	1509	1162	1146	1076	1151
ENSMUSG00000036078	Sigmar1	1453	1268	1333	1424	1372	1259	1673	1514	1508	1715
ENSMUSG00000021149	Gtpbp4	2812	2349	3037	2692	2790	2728	2480	2279	2470	2527
ENSMUSG00000053411	Cbx7	1942	1647	1518	1623	1727	1638	2312	1827	1995	1822
ENSMUSG00000002342	Tmem161a	1665	1800	1709	1732	1564	1759	2104	1874	1816	2044
ENSMUSG00000002341	Ncan	34	0	9	0	137	53	0	0	0	0
ENSMUSG00000002345	Borcs8	610	698	659	696	626	683	761	779	645	663
ENSMUSG00000061165	Olfr160	0	0	0	0	0	0	0	0	3	0
Mus_musculus_newGene_10689	Mus_musculus_newGene_10689	482	588	242	388	397	377	325	638	588	684
Mus_musculus_newGene_10685	Mus_musculus_newGene_10685	0	0	0	0	5	0	7	2	4	0
Mus_musculus_newGene_10684	Mus_musculus_newGene_10684	7	0	12	27	9	47	0	0	0	4
ENSMUSG00000093701	Gm21970	0	0	0	0	0	0	0	0	0	0
Mus_musculus_newGene_10681	Mus_musculus_newGene_10681	12	31	8	24	9	4	45	55	48	47
ENSMUSG00000055811	Cldn17	8	4	0	1	0	0	6	3	3	2
Mus_musculus_newGene_863	Mus_musculus_newGene_863	94	56	90	39	176	90	222	63	63	259
ENSMUSG00000055817	Mta3	1299	1367	1101	1247	1337	1102	1346	1293	1548	1471
ENSMUSG00000096883	Shisa8	7	11	19	6	13	8	11	26	15	31
Mus_musculus_newGene_13496	Mus_musculus_newGene_13496	8	54	1	0	0	7	45	33	21	53
ENSMUSG00000060412	Tas2r124	0	0	0	0	0	0	0	0	0	0
ENSMUSG00000100240	Gm20820	0	0	0	0	0	0	0	0	0	0
Mus_musculus_newGene_867	Mus_musculus_newGene_867	8	0	0	0	0	0	0	1	0	0
ENSMUSG00000100249	Btbd35f23	0	0	0	0	0	0	0	0	0	0
ENSMUSG00000096289	Olfr1484	0	0	0	0	0	0	0	0	0	0
ENSMUSG00000096284	Tcstv1	0	0	0	0	0	0	0	0	0	2
ENSMUSG00000096283	Gm6176	0	0	0	0	0	0	0	0	0	0
Mus_musculus_newGene_763	Mus_musculus_newGene_763	28	8	30	14	10	29	17	9	14	8
ENSMUSG00000040774	Cept1	3403	3214	2864	2648	2924	3001	3613	2670	2811	3178
ENSMUSG00000032648	Pygm	374	531	393	532	376	501	663	559	675	711
Mus_musculus_newGene_19415	Mus_musculus_newGene_19415	22	10	14	6	31	7	25	23	24	29
Mus_musculus_newGene_19412	Mus_musculus_newGene_19412	0	0	8	0	0	0	0	0	0	0
ENSMUSG00000037035	Inhbb	147	42	208	188	295	232	96	55	115	45
ENSMUSG00000037034	Pax1	0	0	0	0	0	0	0	0	6	0
ENSMUSG00000103528	Gm31571	0	0	0	0	0	0	0	0	0	0
Mus_musculus_newGene_19418	Mus_musculus_newGene_19418	0	0	0	0	0	0	11	1	21	4
ENSMUSG00000037033	Clca3b	0	0	0	0	0	0	0	0	0	0
ENSMUSG00000037032	Apbb1	603	745	520	676	515	596	773	639	662	695
ENSMUSG00000014601	Strip1	2232	2604	2105	2179	2220	1955	3082	3001	2760	3089
ENSMUSG00000020922	Lsm12	3056	3091	3186	2999	2958	3352	3249	2921	2735	3195
ENSMUSG00000014603	Alx3	0	0	0	0	0	0	0	0	0	0
ENSMUSG00000014602	Kif1a	172	30	65	75	292	62	46	55	66	77
ENSMUSG00000020926	Adam11	585	385	581	480	512	544	472	718	715	371
ENSMUSG00000020925	Ccdc43	823	947	901	817	775	891	1221	1018	825	1126
ENSMUSG00000014606	Slc25a11	8979	10457	8455	8977	8034	8803	10727	9120	8731	9789
ENSMUSG00000014609	Chrne	15	8	8	8	8	11	12	31	24	15
ENSMUSG00000020929	Eftud2	3224	3426	2988	3358	3058	3215	4196	3183	3341	3792
ENSMUSG00000020928	Higd1b	40	36	32	54	38	56	29	41	70	42
ENSMUSG00000072553	Gm525	6	5	0	0	0	3	7	0	7	8
Mus_musculus_newGene_11227	Mus_musculus_newGene_11227	5	12	13	6	11	28	9	6	5	8
ENSMUSG00000030020	Prickle2	877	648	761	888	778	569	1037	1183	915	556
Mus_musculus_newGene_11223	Mus_musculus_newGene_11223	5	17	7	4	6	0	28	22	7	15
ENSMUSG00000092152	Gm17026	0	0	0	0	0	0	0	0	0	0
ENSMUSG00000030029	Lrig1	2007	2305	1770	1647	2024	1680	2354	2490	2385	2422
Mus_musculus_newGene_11229	Mus_musculus_newGene_11229	7	0	5	4	16	7	15	5	3	16
ENSMUSG00000109328	Olfr1438-ps1	0	0	0	0	0	0	0	0	0	0
ENSMUSG00000090273	Prr22	13	7	0	6	6	6	21	24	19	26
ENSMUSG00000063145	Bbs5	248	272	250	290	276	282	311	319	230	286
ENSMUSG00000063142	Kcnma1	758	363	511	626	594	755	408	464	391	294
ENSMUSG00000109324	Prmt1	1450	1454	1328	1411	1253	1201	1654	1509	1231	1477
Mus_musculus_newGene_16271	Mus_musculus_newGene_16271	16	15	17	36	30	26	35	54	43	19
ENSMUSG00000048070	Pirt	43	0	0	8	78	0	0	0	13	15
ENSMUSG00000048077	H1fnt	4	0	6	7	12	8	0	0	0	0
ENSMUSG00000048076	Arf1	18941	15558	19786	17721	16492	17152	17883	14842	14188	16275
ENSMUSG00000039501	Znfx1	12325	9823	9728	10117	10959	9775	12575	11464	11235	11243
ENSMUSG00000048078	Tenm4	1280	980	971	1204	1174	984	1343	1029	980	1152
ENSMUSG00000039509	Nup133	1291	1346	1170	1232	1169	1136	1850	1539	1359	1722
ENSMUSG00000039508	Calhm4	0	0	0	0	0	0	0	0	0	0
Mus_musculus_newGene_16948	Mus_musculus_newGene_16948	25	36	0	29	0	19	14	42	35	50
Mus_musculus_newGene_16940	Mus_musculus_newGene_16940	9	9	13	7	7	4	14	6	15	18
Mus_musculus_newGene_16946	Mus_musculus_newGene_16946	14	2	6	4	6	5	0	23	13	8
Mus_musculus_newGene_16947	Mus_musculus_newGene_16947	81	26	48	0	41	47	50	0	0	40
Mus_musculus_newGene_16944	Mus_musculus_newGene_16944	25	11	23	0	0	0	17	16	8	0
Mus_musculus_newGene_16945	Mus_musculus_newGene_16945	3	1	1	0	2	3	2	2	6	4
ENSMUSG00000056899	Immp2l	223	253	213	187	383	246	252	193	219	235
ENSMUSG00000009633	G0s2	1818	2187	1473	1589	1323	1465	2776	2450	1747	1576
ENSMUSG00000073208	Speer4c	0	9	0	0	0	0	6	6	4	0
ENSMUSG00000073209	Klf14	0	0	3	0	0	0	0	0	0	0
ENSMUSG00000021322	Aoah	8266	5863	9099	6724	6549	7820	7254	6391	5281	5773
ENSMUSG00000073207	Ccdc160	287	280	235	266	222	232	315	287	268	288
ENSMUSG00000022781	Pak2	9067	8478	8620	8004	7778	8527	8856	7713	7183	8356
ENSMUSG00000022783	Spag6l	116	187	54	80	89	65	109	118	109	144
ENSMUSG00000031089	Slc6a14	104	25	36	28	42	55	21	13	10	4
ENSMUSG00000022787	Wdr53	346	247	306	284	262	244	281	298	260	320
ENSMUSG00000022789	Dnm1l	8775	8133	8508	7897	7708	8539	8943	7827	7323	9065
ENSMUSG00000022788	Fgd4	6754	7531	6378	5261	5464	6495	7879	6690	6129	6694
ENSMUSG00000031085	Gm498	4	8	0	0	0	4	0	10	0	7
ENSMUSG00000015176	Nolc1	1915	1693	1851	1756	1529	1556	2005	1797	1580	1692
Mus_musculus_newGene_3673	Mus_musculus_newGene_3673	5	10	0	3	0	10	13	8	15	18
Mus_musculus_newGene_3672	Mus_musculus_newGene_3672	0	3	0	3	0	0	7	0	2	0
ENSMUSG00000070953	Rabepk	855	809	706	802	719	495	849	777	782	786
Mus_musculus_newGene_3677	Mus_musculus_newGene_3677	11	21	5	2	3	3	16	33	17	30
Mus_musculus_newGene_3676	Mus_musculus_newGene_3676	0	2	0	0	0	0	0	0	0	6
ENSMUSG00000028809	Srrm1	5362	5398	5616	5868	4938	4906	5500	5569	6038	5373
ENSMUSG00000025839	Pramel7	0	0	0	0	0	0	0	0	0	0
ENSMUSG00000028800	Hdac1	2013	2712	1386	2130	1159	2136	3101	2650	2594	2672
ENSMUSG00000028801	Stpg1	9	26	2	25	8	9	29	28	23	28
ENSMUSG00000028803	Nipal3	3073	4910	2567	3822	3020	3526	5836	5030	4898	5124
ENSMUSG00000028804	Csmd2	0	0	3	0	10	0	3	4	0	0
ENSMUSG00000028807	Zbtb8a	395	276	335	344	400	337	243	229	255	243
ENSMUSG00000022438	Parvb	858	831	687	745	793	662	823	872	741	825
ENSMUSG00000022433	Csnk1e	960	801	688	909	1125	846	862	822	961	917
ENSMUSG00000022432	Smc1b	4	22	16	4	2	9	6	5	12	0
ENSMUSG00000011958	Bnip2	2096	2200	1871	1983	2195	1871	2240	2346	2056	2384
ENSMUSG00000022436	Sh3bp1	373	282	321	374	285	311	386	402	407	312
ENSMUSG00000022435	Upk3a	531	60	15	149	1581	101	75	61	104	94
ENSMUSG00000022434	Fam118a	355	412	266	293	404	293	423	449	446	445
ENSMUSG00000036854	Hspb6	296	140	216	204	334	229	157	246	152	155
ENSMUSG00000023067	Cdkn1a	739	2089	309	1647	731	562	2016	1453	1772	2448
ENSMUSG00000025789	St8sia2	20	27	3	20	11	14	19	24	18	30
ENSMUSG00000036853	Mcoln3	648	1546	872	1024	658	1081	1802	1398	967	1736
ENSMUSG00000025784	Clec3b	38	4	68	22	154	35	24	23	58	3
ENSMUSG00000025785	Exosc7	844	1047	776	781	702	722	1112	1006	906	986
ENSMUSG00000025786	Zdhhc3	5981	5133	5315	5331	5242	5451	5730	5356	5237	5051
ENSMUSG00000025787	Tgm4	24	11	14	4	17	26	16	21	16	12
ENSMUSG00000025780	Itih5	4823	4181	5925	5386	5456	7794	6351	5023	5731	6907
ENSMUSG00000025781	Atp5c1	20522	24016	19984	21163	18762	20440	26189	19379	19035	21701
ENSMUSG00000012609	Ttll5	1476	1482	1287	1346	1497	1326	1747	1649	1635	1784
ENSMUSG00000025783	4930412O13Rik	97	37	39	46	76	29	72	61	68	47
Mus_musculus_newGene_13704	Mus_musculus_newGene_13704	4	0	2	6	0	0	0	0	20	2
ENSMUSG00000023066	Rttn	798	966	659	649	633	770	932	874	946	1012
ENSMUSG00000049858	Suox	6174	6457	5401	5600	4847	6360	7677	6598	5752	6153
ENSMUSG00000035506	Slc12a8	83	21	16	24	55	30	28	43	49	31
ENSMUSG00000035505	Cox18	557	562	485	499	474	545	656	494	533	620
ENSMUSG00000035504	Reep6	2018	3441	1846	2020	3109	1339	3893	3455	3167	3594
ENSMUSG00000020493	Prr11	57	50	22	27	30	39	71	31	46	89
ENSMUSG00000020492	Ska2	633	626	485	541	526	544	636	602	598	548
ENSMUSG00000035509	Fbxl21	556	333	457	325	210	396	394	293	351	294
ENSMUSG00000020490	Btnl10	47	15	40	62	45	49	7	11	25	2
ENSMUSG00000020496	Rnf187	7390	7223	8187	9214	7984	9017	8610	7001	7160	6545
ENSMUSG00000020495	Smg8	1274	1140	1052	1229	1054	973	1307	1146	1017	1157
ENSMUSG00000012123	Crybg2	192	573	51	180	250	118	655	600	461	523
ENSMUSG00000033904	Ccp110	852	1082	874	982	945	830	1033	1235	1181	1121
ENSMUSG00000033906	Zdhhc15	180	276	174	163	157	133	180	151	159	156
ENSMUSG00000033900	Map9	714	960	700	695	841	774	965	1055	868	936
ENSMUSG00000028378	Ptgr1	1020	500	668	580	923	538	714	532	505	543
ENSMUSG00000033902	Mapkbp1	1562	1526	1296	1439	1365	1428	1781	1869	1989	2022
ENSMUSG00000033909	Usp36	2079	1375	1848	1964	1876	1620	1624	1891	1704	1811
ENSMUSG00000028373	Astn2	269	348	239	238	224	268	361	365	370	342
ENSMUSG00000028370	Pappa	1772	3147	1139	1624	1412	1595	4618	3655	2446	4622
ENSMUSG00000025266	Gnl3l	5224	6083	5054	5177	4682	5135	6454	5197	4792	5517
Mus_musculus_newGene_14250	Mus_musculus_newGene_14250	325	247	0	292	415	526	465	432	532	575
ENSMUSG00000025262	Fam120c	2784	3009	2800	2730	2357	2848	3025	2630	2470	2814
ENSMUSG00000020149	Rab1a	24090	24413	24158	21460	19762	23436	27866	22723	20466	24155
ENSMUSG00000020140	Lgr5	84	49	48	30	29	73	25	40	67	54
ENSMUSG00000020142	Slc1a4	2630	735	2953	1792	2077	2442	988	865	1103	1001
ENSMUSG00000075208	Olfr1019	0	0	0	0	0	0	0	0	0	0
ENSMUSG00000075209	Olfr1016	0	0	0	0	0	0	0	0	0	0
ENSMUSG00000075200	Olfr1044	0	0	0	0	0	0	0	0	0	0
ENSMUSG00000075201	Olfr1043	0	0	0	0	0	0	0	0	0	0
ENSMUSG00000075202	Olfr1042	0	0	0	0	0	0	0	0	0	0
ENSMUSG00000075203	Olfr1040	0	0	0	0	0	0	0	0	0	0
ENSMUSG00000075204	Olfr1039	0	0	0	0	0	0	0	0	0	0
ENSMUSG00000075205	Olfr1037	0	0	0	0	0	0	0	0	0	0
ENSMUSG00000018565	Elp5	1690	1549	1524	1686	1441	1447	2093	1526	1594	1772
ENSMUSG00000018566	Slc2a4	2042	2166	1529	2055	3164	2118	2438	2082	2209	2251
ENSMUSG00000018567	Gabarap	17341	16346	17290	17141	16194	16574	18626	14984	14483	15836
Mus_musculus_newGene_2349	Mus_musculus_newGene_2349	11	6	20	16	13	24	15	7	22	8
ENSMUSG00000018569	Cldn7	1228	985	696	914	1235	835	1030	782	768	1052
ENSMUSG00000039087	Rreb1	8036	7246	7235	7002	7227	7109	8366	8468	8250	7509
ENSMUSG00000052407	Ccdc171	227	383	257	264	264	334	420	417	383	374
ENSMUSG00000052406	Rexo4	1116	941	1096	1226	1066	1131	1037	987	1026	1091
ENSMUSG00000044367	Slc16a13	5100	4827	4594	5099	4960	4866	5151	4567	4178	4382
ENSMUSG00000044365	Cxxc4	39	66	26	27	62	44	54	40	63	57
ENSMUSG00000039089	L3mbtl3	1147	1370	1382	1017	1025	1012	1264	1328	1123	1257
ENSMUSG00000044362	Ccdc89	21	23	13	32	21	11	19	20	20	44
ENSMUSG00000044361	BC024139	2	0	7	0	6	0	0	0	0	0
ENSMUSG00000086040	Wipf3	345	253	340	380	385	305	329	263	275	293
ENSMUSG00000026609	Ush2a	17	0	19	5	15	2	15	7	3	12
ENSMUSG00000048814	Lonrf2	107	30	28	56	137	38	48	46	59	63
ENSMUSG00000048810	Olfr202	0	0	0	0	0	0	0	0	0	0
Mus_musculus_newGene_17401	Mus_musculus_newGene_17401	66	71	58	20	72	27	55	34	46	26
ENSMUSG00000058447	Gm26920	79	96	34	60	70	40	0	75	45	5
ENSMUSG00000058446	Znrf2	18623	12815	20629	16108	13396	19330	13662	11265	10773	12609
ENSMUSG00000058444	Map2k5	1737	1627	1903	1942	1628	1729	1757	1526	1726	1688
ENSMUSG00000058443	Rpl10-ps3	177	142	714	128	114	101	159	129	107	181
ENSMUSG00000058441	Panx2	12	7	7	2	22	15	13	4	16	12
ENSMUSG00000058440	Nrf1	1363	1420	1295	1465	1402	1402	1747	1732	1623	1818
ENSMUSG00000024497	Pou4f3	0	0	0	0	0	0	0	0	0	0
ENSMUSG00000073982	Rhog	800	723	705	796	842	759	927	929	889	841
ENSMUSG00000024493	Lars	2606	3014	2556	2445	2041	2362	3176	2629	2809	2790
ENSMUSG00000073987	Ggh	1294	2046	1260	1127	1246	1389	2221	1485	1372	2007
ENSMUSG00000073988	Ttpa	1526	1539	2515	1758	1106	1232	1440	992	1025	1321
ENSMUSG00000024498	Tcerg1	1799	1712	1430	1618	1744	1565	1841	1989	1769	1973
ENSMUSG00000014543	Klra17	0	0	0	0	2	0	2	0	0	0
ENSMUSG00000053420	Gm4792	0	0	0	0	0	0	0	0	0	0
ENSMUSG00000024045	Akap8	2815	2985	3187	2955	2713	2587	3330	3567	3274	3521
ENSMUSG00000033016	Nfatc1	1339	862	1245	1205	1249	1132	1062	941	1061	1041
ENSMUSG00000033014	Trim33	4666	4723	4847	4456	4297	4623	4909	4425	4262	4867
ENSMUSG00000062103	Olfr924	0	0	0	0	0	0	0	0	0	0
Mus_musculus_newGene_2424	Mus_musculus_newGene_2424	5	3	25	3	21	0	16	23	51	18
ENSMUSG00000007279	Scube2	203	31	10	63	615	37	48	28	67	54
ENSMUSG00000059316	Slc27a4	4042	4589	3576	4099	3531	3765	5437	4695	4458	4680
ENSMUSG00000005864	Cnga2	0	0	0	0	0	0	0	0	0	0
ENSMUSG00000005698	Ctcf	4977	4596	4408	4398	4442	4261	5528	4937	4485	4985
ENSMUSG00000005699	Pard6a	248	292	273	305	311	210	385	276	247	314
ENSMUSG00000005696	Sh2d1a	5	0	2	0	4	2	4	0	0	0
ENSMUSG00000099856	Gm20906	0	0	0	0	0	0	0	0	0	0
ENSMUSG00000004568	Arhgef18	6344	6441	5578	6051	5625	5900	7007	6589	5719	6872
ENSMUSG00000004565	Pnpla6	5018	4524	4249	4458	4112	3981	5456	5052	5101	5609
ENSMUSG00000004567	Mcoln1	2945	2572	2867	2785	2549	2516	3082	3005	2833	2554
ENSMUSG00000004561	Mettl17	623	626	605	688	582	710	768	663	634	720
ENSMUSG00000094132	Gm3264	0	0	0	0	2	0	0	0	0	0
ENSMUSG00000004562	Arhgef40	1318	1140	1248	1261	1480	1369	1354	1403	1337	1511
ENSMUSG00000045934	Mtmr11	4097	4108	4652	3762	3558	3905	4524	4211	4346	4567
ENSMUSG00000047048	Olfr432	0	0	0	0	0	0	0	0	0	0
ENSMUSG00000047045	Tmem164	3149	3118	3169	2951	2912	3277	3498	3299	3252	3492
ENSMUSG00000047044	D030056L22Rik	688	624	570	543	533	586	652	564	497	602
ENSMUSG00000047040	Prr15l	4369	4294	4929	5073	3634	4922	4651	4034	3694	4005
ENSMUSG00000038781	Stap2	351	411	344	432	466	340	360	373	443	449
ENSMUSG00000028396	2310002L09Rik	0	0	0	0	0	0	0	0	0	0
Mus_musculus_newGene_6693	Mus_musculus_newGene_6693	7	15	8	20	11	11	14	25	32	20
Mus_musculus_newGene_7363	Mus_musculus_newGene_7363	0	0	4	4	4	0	0	0	2	0
Mus_musculus_newGene_7361	Mus_musculus_newGene_7361	473	429	381	560	490	659	438	275	210	401
Mus_musculus_newGene_7360	Mus_musculus_newGene_7360	224	163	346	351	61	121	136	437	340	400
ENSMUSG00000067786	Nnat	153	105	118	103	410	194	110	160	280	190
ENSMUSG00000021539	Lect2	0	13	3	0	4	2	4	9	9	9
ENSMUSG00000029810	Tmem176b	29470	21335	34232	31940	26888	30914	26204	20145	19119	18776
ENSMUSG00000029811	Aoc1	352	473	222	269	219	332	565	520	463	689
ENSMUSG00000029813	1600015I10Rik	0	0	0	0	0	0	0	0	0	0
ENSMUSG00000006589	Aprt	2105	1911	1795	1651	1493	1819	2159	1759	1836	1898
ENSMUSG00000029815	Malsu1	1203	1153	1173	1132	1126	1124	1204	1046	870	1362
ENSMUSG00000029816	Gpnmb	22	11	7	6	54	2	14	16	82	18
ENSMUSG00000029817	Tra2a	3081	1724	2568	2658	2682	2667	2004	1892	1857	1989
ENSMUSG00000029819	Npy	7	89	0	14	29	17	89	134	79	62
ENSMUSG00000006586	Runx1t1	148	110	157	155	150	121	124	104	126	139
ENSMUSG00000089682	Bcl2l2	4035	3433	4009	3973	3515	3713	4309	3785	3811	3928
ENSMUSG00000095664	Vmn2r67	0	0	0	0	0	0	0	0	0	0
ENSMUSG00000095667	Olfr854	0	0	0	0	0	0	0	0	0	0
ENSMUSG00000095662	H2al1g	0	0	0	0	0	0	0	0	0	0
ENSMUSG00000003032	Klf4	623	918	683	1023	801	797	1009	785	670	946
Mus_musculus_newGene_6097	Mus_musculus_newGene_6097	6	19	2	0	11	0	9	11	13	19
ENSMUSG00000003031	Cdkn1b	4206	4145	3280	3049	3291	3863	4162	3172	3427	3858
Mus_musculus_newGene_5219	Mus_musculus_newGene_5219	71	146	186	86	101	75	100	218	199	221
ENSMUSG00000003037	Rab8a	4463	4785	4030	4318	4118	4288	5125	4511	4123	4729
ENSMUSG00000003038	Hmgn2	1847	2659	1231	1995	849	2720	2711	2174	2201	1982
Mus_musculus_newGene_5216	Mus_musculus_newGene_5216	0	9	2	0	6	0	4	0	6	0
Mus_musculus_newGene_5212	Mus_musculus_newGene_5212	104	1	49	121	69	94	116	55	85	137
Mus_musculus_newGene_19798	Mus_musculus_newGene_19798	5	4	21	16	9	13	0	14	29	15
ENSMUSG00000075028	Prdm11	750	583	606	899	723	713	629	639	711	645
ENSMUSG00000047959	Kcna3	28	38	33	45	40	20	30	13	16	7
ENSMUSG00000047953	Gp5	29	26	24	26	3	4	28	14	16	13
Mus_musculus_newGene_13708	Mus_musculus_newGene_13708	10	0	4	7	8	0	4	2	4	13
ENSMUSG00000034379	Wdr5b	493	534	418	424	332	383	529	451	440	503
Mus_musculus_newGene_14699	Mus_musculus_newGene_14699	14	0	0	3	4	13	9	8	4	6
ENSMUSG00000034371	Tkfc	19292	25691	16577	18197	14606	17604	29027	23793	20927	25169
ENSMUSG00000034377	Tulp4	12619	9900	12640	12185	11950	12547	11838	11254	10995	11306
ENSMUSG00000074754	Smim26	438	527	399	391	482	496	513	334	433	458
Mus_musculus_newGene_207	Mus_musculus_newGene_207	7	0	19	0	19	9	0	20	3	3
Mus_musculus_newGene_208	Mus_musculus_newGene_208	10	8	9	12	3	20	15	12	10	21
Mus_musculus_newGene_8278	Mus_musculus_newGene_8278	165	190	203	293	90	131	215	241	205	260
ENSMUSG00000020125	Elane	0	0	0	0	0	0	0	0	0	0
Mus_musculus_newGene_8271	Mus_musculus_newGene_8271	6	3	8	21	8	23	35	23	4	6
Mus_musculus_newGene_6549	Mus_musculus_newGene_6549	1	38	0	2	1	0	9	17	12	21
Mus_musculus_newGene_6547	Mus_musculus_newGene_6547	35	40	17	36	37	80	44	57	38	53
ENSMUSG00000008789	Ceacam5	0	0	0	0	0	0	0	0	0	0
Mus_musculus_newGene_6541	Mus_musculus_newGene_6541	17	14	7	8	17	0	8	17	9	15
Mus_musculus_newGene_6542	Mus_musculus_newGene_6542	40	60	26	46	31	11	44	23	42	52
Mus_musculus_newGene_6543	Mus_musculus_newGene_6543	2080	2206	2516	2634	1339	1184	2666	3743	3603	1939
ENSMUSG00000017007	Rbpjl	5	0	0	0	0	0	1	0	5	0
ENSMUSG00000017004	Svs5	0	0	0	0	0	0	0	0	0	0
ENSMUSG00000017002	Slpi	20	4	55	4	21	22	32	11	9	18
ENSMUSG00000017003	Svs3a	0	0	0	0	0	0	0	0	0	0
ENSMUSG00000017000	Svs6	0	0	0	0	0	0	0	0	0	0
ENSMUSG00000017009	Sdc4	26634	31695	22386	23430	24691	23992	33672	27301	26023	29562
ENSMUSG00000046603	Tcaim	4544	3610	4545	3750	3477	4334	3897	3523	3177	3523
ENSMUSG00000079264	Gm11077	0	0	2	0	0	0	0	1	2	0
ENSMUSG00000079265	Gm8257	0	0	0	0	0	0	0	0	0	0
ENSMUSG00000079262	Slco1a6	37282	14531	42579	33223	17086	41126	15232	11471	9673	11892
ENSMUSG00000079263	Gm6614	272	2341	211	208	137	174	1979	1911	1419	3716
ENSMUSG00000079260	Tmppe	2166	1363	2410	2464	1909	2013	1833	1716	1686	1510
ENSMUSG00000046605	B3gntl1	381	369	313	334	370	404	361	291	385	311
ENSMUSG00000079269	Gm3676	0	0	0	0	0	0	0	0	0	0
Mus_musculus_newGene_1018	Mus_musculus_newGene_1018	6	0	0	0	3	0	1	0	0	0
Mus_musculus_newGene_1016	Mus_musculus_newGene_1016	695	157	148	95	154	62	550	68	318	35
Mus_musculus_newGene_1015	Mus_musculus_newGene_1015	50	46	150	26	36	58	44	71	69	65
Mus_musculus_newGene_1014	Mus_musculus_newGene_1014	897	50	985	472	804	1222	0	1461	2488	1857
Mus_musculus_newGene_1011	Mus_musculus_newGene_1011	0	0	3	0	0	0	0	2	0	0
ENSMUSG00000045555	Mettl24	54	98	50	53	39	68	74	66	85	70
ENSMUSG00000082815	Gm5678	0	0	0	0	0	0	0	0	0	0
ENSMUSG00000099418	Gm6657	6	7	4	0	0	4	3	5	7	10
ENSMUSG00000002633	Shh	172	43	67	41	195	37	34	55	36	63
ENSMUSG00000002635	Pdcd2l	665	739	558	613	480	517	833	697	633	732
ENSMUSG00000027794	Sohlh2	0	0	0	0	0	0	0	0	0	0
ENSMUSG00000000673	Haao	10656	7389	10132	9588	7838	9693	8928	7479	6691	7239
ENSMUSG00000044600	Smim7	3747	3961	4178	3815	3408	4017	4435	3517	3571	4111
ENSMUSG00000094904	H2al1d	0	0	1	0	0	0	0	0	0	0
ENSMUSG00000041078	Grid1	30	176	28	42	45	47	201	191	207	98
ENSMUSG00000041079	Rwdd2b	1123	920	1308	1086	1095	1333	1129	935	914	897
ENSMUSG00000008129	4930432K21Rik	31	19	16	32	28	11	19	19	18	29
ENSMUSG00000041075	Fzd7	114	100	1554	1274	1701	1704	2618	2040	1615	1993
ENSMUSG00000041073	Nacad	185	212	169	218	208	187	154	268	225	261
ENSMUSG00000041380	Htr2c	28	0	0	8	5	0	0	0	0	0
ENSMUSG00000079480	Pin4	429	366	410	408	461	336	520	502	456	441
ENSMUSG00000079481	Nhsl2	4391	3740	4537	4105	3689	4286	4396	4245	3937	4036
ENSMUSG00000079487	Med12	3389	2988	3049	3226	3459	3119	3741	3733	3740	4083
ENSMUSG00000079484	Phyhd1	2399	2180	2098	2169	1953	881	2556	1976	1465	1915
Mus_musculus_newGene_3523	Mus_musculus_newGene_3523	1696	1689	1878	1998	1406	1888	1210	1984	2621	1854
ENSMUSG00000021264	Yy1	7852	6947	7332	6791	6423	7585	7699	6668	6114	7073
Mus_musculus_newGene_19250	Mus_musculus_newGene_19250	2937	7825	2663	2260	2300	3034	8181	8298	6261	9340
Mus_musculus_newGene_19257	Mus_musculus_newGene_19257	0	0	5	6	10	14	15	0	17	8
Mus_musculus_newGene_19254	Mus_musculus_newGene_19254	4	0	0	0	0	0	2	0	0	0
ENSMUSG00000021301	Hecw1	5	4	0	3	2	0	0	0	0	0
ENSMUSG00000011463	Cpb1	0	0	0	0	4	0	6	3	2	0
ENSMUSG00000079271	1700049E17Rik1	0	0	0	0	0	0	3	0	0	0
ENSMUSG00000014725	Adam28	27	7	0	38	58	12	3	5	12	5
ENSMUSG00000058163	Gm5431	138	40	147	188	101	99	55	54	46	76
ENSMUSG00000000094	Tbx4	0	6	6	0	2	0	5	2	0	0
ENSMUSG00000050776	Olfr1317	0	2	7	0	0	0	3	5	2	13
ENSMUSG00000040389	Wdr47	1047	1458	935	1016	1107	1000	1281	1213	1256	1276
ENSMUSG00000040387	Klhl32	367	297	409	316	245	341	231	263	197	230
ENSMUSG00000040380	Cbln3	12	15	0	0	12	2	8	5	6	10
ENSMUSG00000040383	Aqr	5189	5696	4636	4759	4460	4695	6709	5393	4896	6261
Mus_musculus_newGene_2650	Mus_musculus_newGene_2650	0	11	12	4	7	3	6	18	11	16
Mus_musculus_newGene_2651	Mus_musculus_newGene_2651	0	88	16	12	7	2	76	124	108	122
Mus_musculus_newGene_2653	Mus_musculus_newGene_2653	9	3	5	8	9	11	8	11	17	25
ENSMUSG00000022724	Riox2	1655	1628	1739	1280	1325	1317	1763	1660	1361	1562
Mus_musculus_newGene_2658	Mus_musculus_newGene_2658	29	8	5	26	12	5	12	0	15	36
Mus_musculus_newGene_2659	Mus_musculus_newGene_2659	4	1	0	0	9	0	7	9	0	0
ENSMUSG00000041923	Nol4	10	4	6	4	0	5	2	0	0	3
ENSMUSG00000041920	Slc16a6	1322	2440	921	766	1081	1401	2150	2242	1753	2881
ENSMUSG00000041921	Metap1d	1114	1200	920	1188	989	967	1310	1259	1301	1372
ENSMUSG00000041926	Rnpep	4210	3402	3322	3400	3738	3389	4120	3243	3211	3609
ENSMUSG00000090150	Acad11	26891	26953	22187	23427	24035	23740	32183	25111	20913	26847
ENSMUSG00000055691	Gja6	28	26	28	15	22	33	31	30	37	44
ENSMUSG00000055692	Tmem191c	94	77	108	116	106	157	95	101	111	88
Mus_musculus_newGene_4355	Mus_musculus_newGene_4355	26	5	73	43	12	11	4	9	26	0
Mus_musculus_newGene_983	Mus_musculus_newGene_983	0	12	21	2	12	7	10	0	18	37
Mus_musculus_newGene_980	Mus_musculus_newGene_980	112	0	5	0	27	94	0	0	14	0
Mus_musculus_newGene_987	Mus_musculus_newGene_987	6	28	3	20	15	3	18	20	19	29
ENSMUSG00000040037	Negr1	206	201	284	240	664	316	333	206	217	371
ENSMUSG00000040035	Disp2	71	20	34	26	59	19	42	16	28	18
ENSMUSG00000040034	Nup43	400	436	399	340	310	343	544	387	374	467
ENSMUSG00000040033	Stat2	1252	1146	1263	1115	1301	1279	1122	1235	1363	1168
ENSMUSG00000094891	Olfr55	0	0	6	0	1	0	1	0	3	3
ENSMUSG00000094892	Vmn2r101	0	0	0	0	0	0	0	0	0	0
ENSMUSG00000094893	Gm4791	0	0	0	0	0	0	0	0	0	0
ENSMUSG00000061740	Cyp2d22	1129	2070	908	1169	1236	1239	2415	1992	2187	2630
ENSMUSG00000061742	Slc22a12	90715	70540	115213	102703	90214	104239	82917	79968	76669	64501
ENSMUSG00000006711	D130043K22Rik	104	62	108	124	115	103	37	78	73	82
ENSMUSG00000046733	Gprc5a	245	254	208	293	366	150	324	293	251	311
ENSMUSG00000015095	Fbxw5	4317	3503	3820	4372	3767	3893	4154	3864	3900	3824
ENSMUSG00000015094	Npdc1	1458	705	1264	1350	1484	1455	925	844	849	810
ENSMUSG00000015093	Clic3	236	338	211	272	168	235	430	354	307	277
ENSMUSG00000015092	Edf1	2585	2375	2333	2466	2221	2543	2945	2857	2282	2116
ENSMUSG00000015090	Ptgds	115	157	93	254	220	157	198	137	145	112
Mus_musculus_newGene_19922	Mus_musculus_newGene_19922	0	32	0	16	20	8	0	0	33	26
Mus_musculus_newGene_19925	Mus_musculus_newGene_19925	0	2	0	0	0	0	0	0	4	0
Mus_musculus_newGene_19924	Mus_musculus_newGene_19924	16	8	11	7	13	0	22	3	4	9
Mus_musculus_newGene_17566	Mus_musculus_newGene_17566	5	12	4	8	5	0	15	1	3	21
Mus_musculus_newGene_17564	Mus_musculus_newGene_17564	134	107	87	89	102	114	86	95	132	123
ENSMUSG00000056342	Usp34	24444	23477	24074	22866	20514	22187	26879	23481	23425	26840
ENSMUSG00000066438	Plekhd1	656	719	639	638	628	757	754	777	700	611
ENSMUSG00000047564	Krtap3-1	0	0	0	0	0	0	0	0	0	0
ENSMUSG00000047565	Acot10	7	4	10	10	2	9	11	5	8	11
ENSMUSG00000047562	Mmp10	0	0	4	0	0	0	0	0	0	0
Mus_musculus_newGene_9485	Mus_musculus_newGene_9485	33	19	49	59	36	68	29	32	62	45
ENSMUSG00000057691	Zfp746	1404	1262	1271	1448	1333	1325	1449	1504	1443	1492
ENSMUSG00000057697	Vmn1r53	0	3	23	9	5	0	1	7	0	6
Mus_musculus_newGene_9481	Mus_musculus_newGene_9481	9	13	27	24	29	6	13	14	35	16
ENSMUSG00000045989	4930451I11Rik	0	0	0	0	0	0	0	5	0	0
ENSMUSG00000057699	Tas2r131	0	0	0	0	0	0	0	0	0	0
ENSMUSG00000053338	Tarm1	115	215	160	172	98	117	263	267	326	188
ENSMUSG00000053333	Dis3l2	1884	1567	1818	1688	1710	1739	1887	1645	1685	1398
ENSMUSG00000053334	Ficd	919	701	834	958	754	812	962	711	765	681
Mus_musculus_newGene_11763	Mus_musculus_newGene_11763	9	0	6	1	2	0	0	3	3	0
ENSMUSG00000038845	Phb	11851	10650	10194	11097	9756	11051	13021	10078	9138	10663
ENSMUSG00000038844	Kif16b	9310	9259	8666	9003	7801	9187	10637	9811	9251	10289
ENSMUSG00000038840	Birc7	1	0	2	3	0	2	0	0	0	4
ENSMUSG00000038843	Gcnt1	67583	61838	64722	55269	43757	66507	63771	48905	53235	51541
ENSMUSG00000018362	Kpna2	1206	1997	1752	1910	1519	1524	2509	2207	1934	2410
ENSMUSG00000018363	Smurf2	8566	6338	8645	7548	7182	7861	7316	6396	6235	6773
ENSMUSG00000016018	Mtrex	6255	5110	6378	6828	5261	6660	5805	5146	4626	5211
ENSMUSG00000066571	4931406P16Rik	3727	3292	3221	3688	4100	3924	3770	3664	3775	3583
Mus_musculus_newGene_16048	Mus_musculus_newGene_16048	155	144	115	266	250	137	243	206	353	172
ENSMUSG00000020349	Ppp2ca	14862	15321	14773	14160	13140	14289	17794	14965	13431	15926
Mus_musculus_newGene_14147	Mus_musculus_newGene_14147	9	19	22	25	14	42	21	31	33	14
Mus_musculus_newGene_13114	Mus_musculus_newGene_13114	1	0	0	0	0	0	0	0	3	0
ENSMUSG00000026955	Sapcd2	3	5	12	9	16	8	8	5	9	11
ENSMUSG00000054648	Zfp869	1556	1257	1255	1463	1342	1269	1560	1216	1285	1368
ENSMUSG00000054641	Mmrn1	312	216	129	253	347	185	373	220	245	246
ENSMUSG00000107539	Gm44790	0	0	4	0	0	0	0	0	0	0
ENSMUSG00000030056	Isy1	1746	1324	1528	2156	1692	1611	1336	1377	1361	1171
ENSMUSG00000033430	Terf2ip	1537	1742	1647	1610	1418	1748	1972	1563	1637	1699
ENSMUSG00000030054	Gp9	9	12	3	7	10	24	15	6	13	6
ENSMUSG00000064140	Trim38	2	2	0	0	0	0	0	5	2	0
ENSMUSG00000048385	Scrt1	0	4	0	7	9	0	0	0	0	0
ENSMUSG00000048387	Osr1	110	232	80	81	118	92	211	286	187	250
ENSMUSG00000037003	Tns2	9145	5400	7718	10125	8981	9173	6099	6509	7222	6378
Mus_musculus_newGene_18647	Mus_musculus_newGene_18647	27	102	19	23	6	9	39	86	50	47
Mus_musculus_newGene_18644	Mus_musculus_newGene_18644	307	283	409	427	261	360	240	196	217	228
ENSMUSG00000096122	Gm21943	0	0	0	0	0	0	0	0	0	0
ENSMUSG00000033253	Szt2	3869	4054	3351	3848	3585	3706	4619	5362	5226	5253
ENSMUSG00000020340	Cyfip2	21145	34974	21351	30906	19263	27612	40584	37531	33553	38361
ENSMUSG00000033255	Gm5134	0	0	3	0	12	0	0	0	0	6
ENSMUSG00000048388	Fam171b	84	16	53	34	83	24	31	31	33	23
ENSMUSG00000033257	Ttll4	5667	5013	5956	6792	5164	5891	5700	6063	6615	5737
ENSMUSG00000033256	Shf	240	495	313	233	256	267	603	431	431	458
ENSMUSG00000021959	Lats2	6361	4544	6219	6045	5266	5691	5424	5241	4880	5431
ENSMUSG00000021958	Pinx1	95	180	123	115	151	101	208	173	150	156
Mus_musculus_newGene_11233	Mus_musculus_newGene_11233	25	26	31	43	42	13	33	29	30	27
ENSMUSG00000021951	Eef1akmt1	747	827	710	670	698	643	845	720	672	690
ENSMUSG00000021950	Anxa8	101	13	43	50	159	38	8	17	24	25
ENSMUSG00000021953	Tdh	0	0	0	0	0	0	0	0	0	0
ENSMUSG00000021952	Xpo4	4671	2036	4452	3688	3856	4281	4731	4045	4032	4371
ENSMUSG00000021957	Tkt	14316	16575	10608	10617	27598	12687	19597	14493	12832	17541
Mus_musculus_newGene_13691	Mus_musculus_newGene_13691	32	25	22	59	7	49	27	11	47	59
ENSMUSG00000116166	Gm49403	0	0	0	0	1	0	0	0	0	0
Mus_musculus_newGene_13699	Mus_musculus_newGene_13699	13	34	8	9	7	5	27	22	18	10
ENSMUSG00000090981	Olfr718-ps1	0	0	1	0	2	0	0	6	0	0
ENSMUSG00000071072	Ptges3	9650	8986	4848	8353	7552	9130	9796	7816	6774	9008
ENSMUSG00000071074	Yipf3	3825	3405	3731	3928	3430	3812	4266	3608	3418	3309
ENSMUSG00000026958	Dpp7	2226	1885	2371	2346	2237	2095	2273	2100	1970	1683
ENSMUSG00000019102	Aldh3a1	0	6	3	13	214	4	9	0	18	16
ENSMUSG00000030058	Copg1	8882	7282	7608	8218	7530	7709	8859	7632	6893	7289
ENSMUSG00000036555	Iqce	1193	1578	1141	1134	1080	1302	1831	1777	1649	1671
ENSMUSG00000036557	Stpg4	6	0	0	2	0	0	0	0	0	0
ENSMUSG00000036551	Akap14	8	6	6	7	13	12	10	14	14	5
ENSMUSG00000036550	Cnot1	19369	18313	18335	18587	17017	17892	21865	19355	18419	20822
ENSMUSG00000036553	Sh3tc1	6312	7364	6010	6269	5812	5954	7776	7798	6782	7650
ENSMUSG00000036552	Ermard	717	814	576	720	744	619	828	831	875	954
ENSMUSG00000030035	Wbp1	3059	2560	2750	3125	2898	2922	3091	2755	2775	2852
Mus_musculus_newGene_1958	Mus_musculus_newGene_1958	4	0	0	2	4	2	4	6	0	0
ENSMUSG00000091586	Cyp4f17	337	451	300	398	417	321	507	464	442	476
ENSMUSG00000055994	Nod2	228	193	241	230	214	280	122	255	168	158
ENSMUSG00000023087	Noct	2105	1719	1708	6155	1994	2801	1565	1613	1827	1551
ENSMUSG00000030788	Rnf141	3306	3046	3079	2895	2822	3519	3544	2999	2859	3231
ENSMUSG00000030789	Itgax	255	84	223	265	216	192	65	93	63	39
ENSMUSG00000030786	Itgam	70	17	52	50	167	32	197	53	180	220
ENSMUSG00000030782	Tgfb1i1	383	429	451	538	561	576	559	633	617	626
ENSMUSG00000023088	Abcc1	2881	2917	2020	2643	2563	2085	3114	2937	3351	3214
ENSMUSG00000030780	BC017158	1600	1513	1576	1587	1553	1555	1711	1415	1596	1544
ENSMUSG00000030781	Slc5a2	22336	32660	17352	16426	13437	17789	40675	34136	31465	35768
ENSMUSG00000000811	Txnrd3	1804	1392	1412	1272	1462	1411	1643	1374	1192	1526
ENSMUSG00000107478	Gm45234	20	21	8	29	8	14	71	23	23	20
Mus_musculus_newGene_10346	Mus_musculus_newGene_10346	4	1	4	0	2	0	1	1	2	4
ENSMUSG00000033781	Asb13	4513	6025	5010	4110	3522	4180	6610	5595	5473	5846
ENSMUSG00000091638	Vmn1r113	0	0	0	0	0	0	0	0	0	0
ENSMUSG00000033788	Dysf	3297	2202	2839	3569	3520	3533	2898	3084	3027	2989
ENSMUSG00000049265	Kcnk3	236	54	90	58	1424	139	75	99	91	63
ENSMUSG00000060621	Nkpd1	6	6	0	0	6	18	0	0	18	5
ENSMUSG00000038067	Csf3	2	0	0	0	2	7	0	0	6	0
ENSMUSG00000038065	Mturn	11968	10144	13400	16978	10044	13481	11297	9756	9090	9675
ENSMUSG00000038060	Dlec1	4212	3931	3340	4310	3392	4170	4249	4998	4691	4170
Mus_musculus_newGene_16275	Mus_musculus_newGene_16275	29	138	56	255	39	70	157	151	131	99
ENSMUSG00000037202	Prf1	31	17	47	39	54	37	11	22	20	3
ENSMUSG00000037206	Islr	234	270	306	254	326	320	457	393	395	357
ENSMUSG00000030255	Sspn	424	264	340	281	688	351	460	362	381	418
ENSMUSG00000037204	Atg101	851	869	741	979	845	824	1106	843	801	914
ENSMUSG00000030259	Rassf8	4608	5257	4580	4805	3764	4808	5862	5092	4724	5537
ENSMUSG00000027404	Snrpb	3012	2684	2353	2722	2492	2500	3082	2403	2441	2691
ENSMUSG00000031785	Adgrg1	20061	22195	17707	22919	21850	20371	27369	23340	21712	23468
ENSMUSG00000031787	Katnb1	1295	1168	1146	1292	1102	1193	1155	1363	1317	1259
ENSMUSG00000031786	Drc7	0	0	0	0	5	0	0	0	0	0
ENSMUSG00000031781	Ciapin1	1930	2428	1956	2069	1727	1990	2370	2333	2106	2316
ENSMUSG00000062963	Ufc1	3384	3199	3530	3070	2933	2929	3549	2756	2600	3198
ENSMUSG00000031783	Polr2c	2869	2397	2777	2719	2439	2433	2992	2287	2156	2368
ENSMUSG00000031789	Cngb1	26	15	22	4	21	24	26	10	33	19
ENSMUSG00000031788	Kifc3	5028	5536	5088	5382	4740	5374	6402	6319	5605	6504
Mus_musculus_newGene_20229	Mus_musculus_newGene_20229	1	0	0	2	0	0	0	3	0	2
ENSMUSG00000070852	Olfr1121	0	0	0	0	0	0	0	0	0	0
ENSMUSG00000070853	Olfr1150-ps1	0	0	0	0	0	0	0	0	0	0
Mus_musculus_newGene_20224	Mus_musculus_newGene_20224	0	0	4	0	0	0	0	0	0	0
ENSMUSG00000070857	Olfr1113	0	0	0	0	0	0	0	0	0	0
ENSMUSG00000070855	Olfr1116	0	0	0	0	0	0	0	0	0	0
Mus_musculus_newGene_15226	Mus_musculus_newGene_15226	458	319	341	248	436	283	350	269	435	329
ENSMUSG00000090213	Tmem189	13555	7413	14795	15819	12070	14529	8499	7981	8975	7276
ENSMUSG00000090210	Itga10	154	70	130	158	144	118	86	124	189	166
ENSMUSG00000031125	3830403N18Rik	5	0	5	10	99	0	8	0	0	0
ENSMUSG00000090215	Trim34b	22	31	65	68	29	44	31	71	58	35
ENSMUSG00000031129	Slc9a9	162	78	169	143	172	155	101	127	152	80
ENSMUSG00000090219	4930516K23Rik	0	0	0	0	0	0	0	0	0	0
ENSMUSG00000034579	Pla2g3	114	121	133	178	90	105	111	178	178	222
ENSMUSG00000034570	Inpp5j	2812	2263	2427	3132	2150	2520	2442	2539	2736	2749
ENSMUSG00000034573	Ptpn13	10296	9321	8825	10375	11278	9234	11852	10437	10441	11394
ENSMUSG00000034575	Tent4a	2675	1833	2818	2551	2283	2473	1987	2274	2039	2061
ENSMUSG00000034574	Daam1	3807	4226	3596	3415	3437	3859	4680	4217	3890	4455
ENSMUSG00000039662	Icmt	7124	6063	6253	6300	5828	6205	7254	6512	5999	6705
ENSMUSG00000048602	Morc2b	0	3	0	0	0	0	2	0	4	2
ENSMUSG00000039330	Tsga10ip	8	9	7	8	5	3	5	7	11	12
ENSMUSG00000039339	Mfsd4b2	24	43	24	19	14	7	29	38	25	49
ENSMUSG00000043659	Npsr1	0	0	7	0	0	0	6	0	0	0
ENSMUSG00000034161	Scx	62	41	30	69	197	38	49	80	57	52
ENSMUSG00000052131	Akr1b7	70	112	60	81	29	22	185	165	177	180
ENSMUSG00000020062	Slc5a8	49555	40340	46562	48367	33560	51959	43065	32369	32855	37534
ENSMUSG00000062082	Cd200r4	2	0	13	0	0	0	0	0	0	4
ENSMUSG00000062083	Rpl13a-ps1	0	2	0	1	5	2	2	1	1	4
ENSMUSG00000074679	Defb28	9	3	3	6	11	7	4	2	9	3
ENSMUSG00000025666	Tmem47	576	681	453	495	608	526	743	563	484	815
ENSMUSG00000025665	Rps6ka6	993	964	1251	882	829	1049	957	829	845	1005
ENSMUSG00000021179	Nrde2	1230	1343	1040	1121	1139	1072	1560	1291	1285	1448
ENSMUSG00000021178	Psmc1	4172	3671	4308	4104	3944	3679	4438	3630	3482	3888
ENSMUSG00000052137	Rbm12b2	2121	1577	1669	1827	1753	1694	1781	1794	1644	1807
ENSMUSG00000021171	Esyt2	7979	6746	8859	7834	8258	8037	7778	6826	6774	7521
ENSMUSG00000021177	Tdp1	531	415	445	454	468	470	608	623	535	551
ENSMUSG00000021176	Efcab11	4	10	23	11	9	0	16	20	20	12
ENSMUSG00000021175	Cdca7l	190	326	176	184	275	209	450	320	255	375
Mus_musculus_newGene_15227	Mus_musculus_newGene_15227	8	10	8	10	15	4	7	8	5	15
ENSMUSG00000071815	Fthl17e	0	0	0	0	0	0	0	0	0	0
ENSMUSG00000071816	Ssxb5	0	2	2	0	3	0	0	4	4	4
ENSMUSG00000053815	Olfr744	0	0	0	0	0	0	0	0	0	0
ENSMUSG00000056888	Glipr1	56	43	118	74	83	96	52	33	39	40
ENSMUSG00000036748	Cuedc2	1705	1825	1489	1719	1455	1507	1961	1697	1476	1613
ENSMUSG00000044627	Swi5	3392	3502	3071	3508	3308	3304	3743	3122	2974	2962
ENSMUSG00000021669	Col4a3bp	9881	9260	11056	9199	8313	9460	10423	8648	7741	8314
Mus_musculus_newGene_10264	Mus_musculus_newGene_10264	10	23	22	14	16	11	33	12	22	23
ENSMUSG00000024048	Myl12a	3708	5378	2896	5512	4593	4971	6403	5047	4868	5252
ENSMUSG00000024049	Myom1	255	318	171	241	328	245	307	455	488	418
ENSMUSG00000027566	Psma7	4540	3914	5057	4703	4405	4969	5060	3640	3386	3910
ENSMUSG00000024041	Cryaa	71	0	179	25	38	89	4	14	8	0
ENSMUSG00000024042	Sik1	10463	4623	7646	9051	8378	8525	4638	8068	5475	4631
ENSMUSG00000024043	Arhgap28	444	900	413	439	477	457	1009	809	799	939
ENSMUSG00000024044	Epb41l3	4504	7670	3159	2584	2427	2947	8105	7152	6348	6700
ENSMUSG00000074365	Crxos	0	0	0	0	0	0	0	0	0	0
ENSMUSG00000074366	Obox5	0	0	0	0	0	0	0	0	0	0
ENSMUSG00000079539	Obp2b	0	0	0	0	0	0	0	0	0	0
ENSMUSG00000044442	N6amt1	1190	1377	1258	1102	876	1180	1337	1201	1134	1214
ENSMUSG00000068011	Mkrn2os	559	515	574	512	399	471	652	542	501	477
ENSMUSG00000044441	Olfr1442	31	10	23	49	24	16	7	12	43	20
ENSMUSG00000044447	Dock5	7258	5104	6612	5897	6259	6397	6335	5595	5974	5748
ENSMUSG00000044444	Pfn3	0	0	0	0	0	1	0	0	0	1
ENSMUSG00000042298	Ttc19	2603	2689	2389	2547	2322	2418	2883	2606	2561	2954
ENSMUSG00000042293	Gm5617	1280	853	1205	972	1179	774	760	751	742	720
ENSMUSG00000042292	Mkl1	986	960	1147	1049	1118	968	1325	1316	1266	1246
ENSMUSG00000024088	4930583I09Rik	0	0	0	0	0	0	0	0	0	0
ENSMUSG00000034168	Irf2bpl	7006	5487	5700	5543	6326	6932	6316	4583	4853	5322
ENSMUSG00000044199	S1pr4	62	44	34	61	76	50	33	63	26	13
ENSMUSG00000022223	Sdr39u1	1578	1232	1575	1778	1366	1757	1344	1013	1088	1060
ENSMUSG00000044197	Gpr146	3538	3197	3196	2486	3162	3053	3818	3492	3140	3430
Mus_musculus_newGene_4063	Mus_musculus_newGene_4063	5	8	11	15	16	12	8	12	11	11
ENSMUSG00000058761	Rnf169	6684	4580	7718	11913	6118	7474	4731	4433	5047	4850
ENSMUSG00000074945	Olfr1314	0	0	3	0	8	0	5	0	0	13
ENSMUSG00000074946	Olfr1313	0	0	0	0	0	0	0	0	0	0
ENSMUSG00000074947	Olfr1312	2	0	0	0	0	0	0	0	0	0
ENSMUSG00000008843	Cldn13	0	0	0	0	0	0	0	0	0	0
ENSMUSG00000001870	Ltbp1	2938	2076	2065	2759	3730	2252	2391	2617	2378	2545
ENSMUSG00000027531	Impa1	5790	4495	5933	5327	4516	4692	5281	4894	4771	5204
ENSMUSG00000027530	Fabp12	10	4	11	5	0	11	4	5	4	4
Mus_musculus_newGene_5822	Mus_musculus_newGene_5822	10	8	24	8	36	29	13	10	22	26
Mus_musculus_newGene_5823	Mus_musculus_newGene_5823	0	0	5	0	0	0	0	0	7	0
Mus_musculus_newGene_6607	Mus_musculus_newGene_6607	343	298	278	261	161	123	317	347	725	708
ENSMUSG00000025184	R3hcc1l	2257	2054	2368	2195	2177	2287	2462	2129	1969	2383
ENSMUSG00000005553	Atp4a	2673	4955	2603	2478	2465	2604	5518	4540	4348	5599
ENSMUSG00000029146	Snx17	4123	4002	4126	4270	3764	3791	4662	3684	3650	4223
ENSMUSG00000091255	Speer4e	0	6	4	4	0	0	9	6	7	8
ENSMUSG00000040631	Dok4	834	700	850	741	833	870	711	693	642	589
ENSMUSG00000040632	Nrl	0	0	0	0	0	0	0	0	0	2
Mus_musculus_newGene_6900	Mus_musculus_newGene_6900	0	0	0	0	0	0	0	2	0	0
Mus_musculus_newGene_6902	Mus_musculus_newGene_6902	143	232	160	184	128	292	236	207	132	212
ENSMUSG00000060180	Myh13	0	0	0	0	5	0	0	0	0	0
ENSMUSG00000023791	Pigx	1224	1164	1089	1068	1127	1189	1125	953	1023	1258
Mus_musculus_newGene_17706	Mus_musculus_newGene_17706	11	5	19	20	12	16	27	20	29	19
Mus_musculus_newGene_3844	Mus_musculus_newGene_3844	6	27	14	9	13	12	20	11	12	24
ENSMUSG00000073923	Olfr657	0	2	0	0	0	0	0	0	0	0
Mus_musculus_newGene_17763	Mus_musculus_newGene_17763	43	32	81	68	47	83	45	60	72	64
Mus_musculus_newGene_17762	Mus_musculus_newGene_17762	22	51	15	32	19	11	25	38	59	41
Mus_musculus_newGene_17767	Mus_musculus_newGene_17767	57	41	67	45	61	54	64	38	82	61
Mus_musculus_newGene_17766	Mus_musculus_newGene_17766	46	43	58	39	50	65	47	68	71	73
ENSMUSG00000026327	Serpinb11	0	0	0	0	0	0	0	0	0	0
ENSMUSG00000094076	Gm4767	263	30	237	277	203	270	260	201	225	229
ENSMUSG00000057425	Ugt2b37	12886	4126	6069	10821	4882	6967	6055	5484	8032	1718
ENSMUSG00000073920	Olfr661	0	0	0	0	0	0	0	0	0	0
ENSMUSG00000047368	Abhd17b	2120	2087	2355	2431	1762	2672	2214	1721	1642	2035
ENSMUSG00000047369	Dnah14	103	20	79	27	23	68	12	13	19	26
ENSMUSG00000047363	Cstad	27	24	27	8	7	20	11	14	17	8
ENSMUSG00000073924	Olfr656	0	0	0	0	0	0	0	0	0	0
ENSMUSG00000042901	Aida	1530	1655	1435	1327	1329	1425	1830	1478	1400	1713
ENSMUSG00000042903	Foxo4	2239	2261	2252	2261	1987	2289	2759	2168	2137	2471
ENSMUSG00000007029	Vars	3121	2566	2521	2737	2787	2443	3136	2749	2704	2985
ENSMUSG00000042909	Olfr648	0	0	0	0	6	0	2	0	0	0
ENSMUSG00000007021	Syngr3	35	21	43	36	7	30	23	31	38	52
ENSMUSG00000041583	Obox6	0	0	0	0	0	0	0	0	0	0
Mus_musculus_newGene_7532	Mus_musculus_newGene_7532	9	14	0	2	0	9	13	8	17	13
Mus_musculus_newGene_7533	Mus_musculus_newGene_7533	231	237	229	70	293	265	129	407	213	269
Mus_musculus_newGene_7538	Mus_musculus_newGene_7538	18	7	31	23	15	2	15	18	22	16
ENSMUSG00000024558	Mapk4	3236	4059	3225	3030	2715	3204	5149	4555	3866	4431
ENSMUSG00000084336	Olfr1269	0	0	0	0	0	0	0	0	0	0
ENSMUSG00000024556	Me2	863	733	455	490	803	484	724	699	714	827
ENSMUSG00000050600	Zfp831	37	28	60	40	37	62	14	22	21	11
ENSMUSG00000055891	Ubl4b	0	0	0	0	0	0	0	2	0	0
Mus_musculus_newGene_12413	Mus_musculus_newGene_12413	0	1	0	10	3	5	0	0	6	0
ENSMUSG00000024552	Slc14a2	3399	2514	1557	2427	2761	2199	3403	3488	3059	3987
ENSMUSG00000025791	Pgm1	8475	6605	8921	8309	8124	8329	7825	6199	5704	7031
ENSMUSG00000083649	Rasl2-9	31	141	27	30	40	37	135	102	104	117
ENSMUSG00000098176	Ccdc166	249	331	170	221	218	184	347	240	236	316
ENSMUSG00000046101	Mcmdc2	98	57	80	103	74	83	115	76	109	85
Mus_musculus_newGene_7993	Mus_musculus_newGene_7993	151	57	143	176	138	130	40	89	81	69
ENSMUSG00000019986	Ahi1	1244	1581	1065	1192	1011	1130	1741	1520	1332	1648
ENSMUSG00000016256	Ctsz	5044	5834	4706	5546	4862	4646	6729	6202	5423	5612
ENSMUSG00000016257	Prelid3b	1841	1881	1790	1895	1772	1797	2355	2056	1893	2073
ENSMUSG00000016253	Nelfcd	1415	1742	1264	1361	1265	1220	1951	1696	1745	1793
ENSMUSG00000006777	Krt23	446	51	35	95	369	111	100	76	141	106
Mus_musculus_newGene_5009	Mus_musculus_newGene_5009	0	0	0	0	0	0	0	0	4	0
Mus_musculus_newGene_5006	Mus_musculus_newGene_5006	430	787	888	778	876	681	446	727	809	139
Mus_musculus_newGene_5007	Mus_musculus_newGene_5007	22	29	61	5	150	5	23	2	30	3
ENSMUSG00000064023	Klk8	69	44	28	48	40	58	64	67	47	67
ENSMUSG00000002718	Cse1l	4917	5751	4573	4598	3948	4484	6278	5205	4669	6228
Mus_musculus_newGene_6662	Mus_musculus_newGene_6662	238	295	215	151	392	145	470	215	327	448
ENSMUSG00000095034	Gm17577	0	0	0	0	0	0	0	0	0	0
ENSMUSG00000095030	Olfr1513	0	0	0	0	0	0	0	0	0	0
ENSMUSG00000095032	Gm21310	0	0	0	0	0	0	0	0	0	0
Mus_musculus_newGene_12443	Mus_musculus_newGene_12443	50	43	106	54	66	60	24	22	74	45
Mus_musculus_newGene_421	Mus_musculus_newGene_421	2	0	2	0	6	0	0	0	0	0
ENSMUSG00000001467	Cyp51	21872	4869	18248	18164	15394	22057	5701	5139	6141	4970
ENSMUSG00000078380	Gm6096	30	35	41	51	41	28	37	48	54	42
Mus_musculus_newGene_571	Mus_musculus_newGene_571	2	1	0	0	0	7	1	0	1	0
Mus_musculus_newGene_12441	Mus_musculus_newGene_12441	115	50	92	106	123	102	76	88	119	78
Mus_musculus_newGene_12440	Mus_musculus_newGene_12440	93	72	103	30	91	145	51	117	125	68
ENSMUSG00000053868	Gm5142	0	0	0	0	0	0	0	0	0	0
Mus_musculus_newGene_12447	Mus_musculus_newGene_12447	28	36	17	25	18	35	42	35	46	33
ENSMUSG00000053861	Gm9925	1	1	1	1	1	0	1	1	1	1
ENSMUSG00000053862	Slc51b	900	811	593	618	578	674	856	636	597	731
ENSMUSG00000053863	Mepe	0	0	0	0	0	0	0	0	0	0
ENSMUSG00000025418	Bsnd	4639	3893	3014	3553	4952	2933	4269	4309	3848	4305
ENSMUSG00000029490	Mfsd7a	219	148	115	114	111	105	207	192	183	142
ENSMUSG00000029491	Pde6b	48	30	28	41	29	34	27	22	38	40
ENSMUSG00000018585	Atox1	3186	3538	3168	3504	3154	3421	4176	3100	3248	3573
ENSMUSG00000001794	Capns1	11071	8526	9766	10148	9897	10271	10236	8476	8055	8590
Mus_musculus_newGene_8402	Mus_musculus_newGene_8402	14	5	4	0	0	6	12	8	5	6
Mus_musculus_newGene_8407	Mus_musculus_newGene_8407	0	0	0	0	0	0	0	0	0	4
ENSMUSG00000017615	Tnfaip1	3964	4348	3550	3998	3616	3860	5107	4530	4200	4654
ENSMUSG00000079389	Gm3149	0	0	0	0	0	0	0	0	0	0
ENSMUSG00000079388	2610042L04Rik	0	0	5	0	3	0	0	0	0	0
ENSMUSG00000079387	Luzp4	0	0	0	0	0	0	0	0	0	0
ENSMUSG00000079386	Gm3173	0	3	0	0	0	0	0	0	0	4
ENSMUSG00000079380	Gm8271	0	0	0	0	0	2	0	0	0	0
ENSMUSG00000079383	Gm3298	0	0	0	0	0	0	0	0	0	0
ENSMUSG00000079382	Gm3443	0	0	0	2	0	0	0	0	0	0
ENSMUSG00000046671	Mtfr1l	5560	5323	5024	6018	4815	5527	5971	5464	5370	5527
Mus_musculus_newGene_4756	Mus_musculus_newGene_4756	0	0	0	0	0	0	0	0	0	0
Mus_musculus_newGene_4754	Mus_musculus_newGene_4754	5348	4670	6551	4181	5394	5648	4393	6566	5875	3135
Mus_musculus_newGene_4752	Mus_musculus_newGene_4752	1346	414	1811	626	1221	1442	1378	1011	1458	1418
Mus_musculus_newGene_4750	Mus_musculus_newGene_4750	2	2	7	0	2	0	4	0	0	13
ENSMUSG00000073897	Olfr17	0	0	0	0	0	0	0	0	0	0
ENSMUSG00000078922	Tgtp1	582	336	688	981	734	778	263	372	379	222
ENSMUSG00000078923	Ube2v1	5160	3993	4480	4408	4074	3939	5034	4244	4346	4203
ENSMUSG00000078920	Ifi47	275	207	248	289	270	256	227	189	202	174
ENSMUSG00000078921	Tgtp2	619	342	736	977	587	780	324	403	398	220
ENSMUSG00000078926	Cdc20b	0	0	0	0	0	0	0	0	0	0
ENSMUSG00000078924	Gm12169	0	0	0	0	0	0	0	0	0	0
ENSMUSG00000002844	Adprh	909	985	697	774	806	788	1024	838	856	1106
ENSMUSG00000002845	Tmem39a	1100	795	1018	973	834	992	875	848	759	774
ENSMUSG00000015889	Lta4h	2469	3239	1854	2400	1931	2181	3460	2775	2510	3018
Mus_musculus_newGene_18337	Mus_musculus_newGene_18337	2	8	2	3	9	8	2	13	12	15
Mus_musculus_newGene_18335	Mus_musculus_newGene_18335	0	0	4	0	18	8	27	21	11	21
ENSMUSG00000079037	Prnp	13060	7848	10778	11396	11682	12800	9132	7391	6086	7968
ENSMUSG00000079036	Alkbh1	902	830	926	947	933	729	852	936	897	902
ENSMUSG00000042726	Trafd1	1385	1020	1328	1319	1358	1225	1435	1356	1314	1229
ENSMUSG00000079033	Mef2b	0	6	5	2	11	8	1	11	0	2
ENSMUSG00000079031	BB287469	0	0	0	0	0	0	0	0	0	0
ENSMUSG00000079039	Gm11037	4	1	3	2	5	1	3	1	2	2
ENSMUSG00000079038	D130040H23Rik	83	74	70	60	80	51	63	88	73	119
Mus_musculus_newGene_3408	Mus_musculus_newGene_3408	7	0	0	3	0	3	11	2	9	8
Mus_musculus_newGene_3407	Mus_musculus_newGene_3407	50	77	8	70	32	37	44	77	93	77
Mus_musculus_newGene_17626	Mus_musculus_newGene_17626	122	259	765	566	630	517	596	235	735	667
ENSMUSG00000054843	Atrnl1	12889	7140	14794	12765	10690	12749	8937	8417	8405	7765
ENSMUSG00000041229	Phf8	2866	2516	2929	2781	2805	2690	2881	2727	2854	2730
ENSMUSG00000041225	Arhgap12	3602	3616	3476	3325	3047	3382	3902	3565	3560	3883
ENSMUSG00000041220	Elovl6	3756	3349	1391	1891	9387	2485	3486	2532	2823	4137
ENSMUSG00000002105	Slc39a13	1605	1979	1542	1774	1427	1718	2099	2015	1881	2178
Mus_musculus_newGene_17463	Mus_musculus_newGene_17463	12	16	15	5	17	17	17	24	39	41
ENSMUSG00000108367	Gm4881	6	2	5	3	6	0	0	4	8	2
ENSMUSG00000056995	Olfr1178	0	0	0	0	0	0	0	0	0	0
Mus_musculus_newGene_6840	Mus_musculus_newGene_6840	262	300	112	151	156	216	226	235	259	302
Mus_musculus_newGene_5587	Mus_musculus_newGene_5587	390	627	491	287	466	508	662	732	688	678
Mus_musculus_newGene_5586	Mus_musculus_newGene_5586	31	2	15	7	34	12	33	47	4	22
ENSMUSG00000022119	Rbm26	4711	4696	4593	4603	3854	4340	4540	5029	4744	5017
ENSMUSG00000066319	Rtp3	345	95	162	198	201	277	129	172	123	77
ENSMUSG00000022110	Sucla2	11826	12838	10949	10824	10811	10718	13837	10951	9297	12359
ENSMUSG00000022111	Uchl3	860	1110	905	875	766	790	1244	907	861	973
ENSMUSG00000022112	Gpc5	60	85	59	87	131	122	61	90	92	79
ENSMUSG00000022113	Trim52	0	0	0	0	0	0	0	0	0	0
ENSMUSG00000022114	Spry2	857	879	942	815	870	904	1094	886	802	886
ENSMUSG00000055717	Slain1	173	237	151	149	125	105	198	230	161	169
ENSMUSG00000040170	Fmo2	43450	37628	38434	38211	36695	48200	44556	37462	31152	36658
ENSMUSG00000091900	Gm4353	0	0	0	0	0	0	0	0	11	0
ENSMUSG00000040174	Alkbh3	1197	1047	1104	1159	919	1083	1234	948	935	1045
ENSMUSG00000051413	Plagl2	1070	793	684	881	935	865	980	1147	994	1022
ENSMUSG00000051414	Olfr829	0	0	0	0	0	0	0	0	0	0
[truncated: 26,708 more rows]
