# Supplementary material for: Unveiling the TrkA-p35/CDK5 axis: a novel therapeutic target in diabetic kidney disease
Source: Front Endocrinol (Lausanne). 2026 Mar 12;17:1791283. doi: 10.3389/fendo.2026.1791283 (PMC13017383; doi:10.3389/fendo.2026.1791283)
Supplement: Supplementary Table 2 — Complete list of differentially expressed genes and statistical analysis results. [file Table2.xlsx]

## Sheet: Sheet 1
id	baseMean	log2FoldChange	lfcSE	stat	pvalue	padj
Zranb2	4640.6	0.137025	0.0819141	1.67279	0.0943688	0.225748
Lrriq3	234.858	-0.291213	0.184981	-1.57429	0.115421	0.261173
Dnase2b	0
Adgrl2	4795.09	-0.201627	0.0683654	-2.94926	0.0031854	0.0145894
Rpf1	1446.12	-0.0103729	0.0840737	-0.123379	0.901807	0.953358
Uox	1.67479	-0.987381	2.70014	-0.365678	0.714605	0.852053
Ctbs	4393.21	-0.929214	0.127925	-7.26373	3.76561e-13	1.13867e-11
Spata1	410.044	-0.337742	0.127821	-2.64229	0.00823463	0.0323919
Fam98a	3087.46	0.0731269	0.0629934	1.16087	0.245696	0.441413
Ptprh	21.5081	-0.197158	0.843848	-0.233641	0.815263	0.908584
Foxb1	0
Mageb4	0
Fam170a	0
Sap30bp	1484.28	-0.0404353	0.0751269	-0.538227	0.59042	0.769383
Recql5	1424.47	0.151247	0.0803892	1.88144	0.0599122	0.160435
Itgb4	671.975	-0.45185	0.295826	-1.52742	0.126657	0.278895
Pcdhga8	23.1454	2.34081	2.41321	0.970001	0.332046	0.53892
Ahnak	49203.6	-0.352386	0.135524	-2.60017	0.00931765	0.0358962
Nlrp1a	8.60592	-3.42658	1.10412	-3.10345	0.00191281	0.00942466
Atp6v0d2	2604.25	0.363127	0.0860758	4.21869	2.45723e-05	0.000204174
Cdk10	1261.22	-0.179284	0.0869837	-2.06112	0.0392914	0.115709
Abcf1	4807.29	-0.14174	0.041704	-3.39873	0.000677001	0.00384337
Fgg	695.807	2.10299	0.175017	12.0159	2.93105e-33	4.55015e-31
Sat2	581.661	-0.0726834	0.11824	-0.614711	0.538745	0.727689
Tgs1	1715.99	0.0643081	0.0682828	0.941792	0.346299	0.554029
Tmem68	1190.86	-0.00631037	0.101595	-0.0621132	0.950473	0.977445
Sdr16c5	0
Rps20	2842.56	-0.0116219	0.106536	-0.109089	0.913132	0.959902
Olfr779	0
Ackr2	36.8481	-0.754294	0.405837	-1.85861	0.0630818	0.166736
Pofut1	1870.26	0.22566	0.0876091	2.57576	0.0100021	0.0380215
Olfr1105	0
Olfr1106	0
Olfr1101	0
Olfr1104	0
Olfr1109	0
Olfr259	0
Tgm6	0
1700020A23Rik	0.206542	-1.25007	3.16075	-0.395499	0.692475
Olfr1099	0
4933415F23Rik	0.302573	1.66627	3.13456	0.53158	0.595017
Stk4	3543.06	0.0501124	0.0532103	0.941779	0.346306	0.554029
Cnr1	29.1318	-1.8411	0.50719	-3.62999	0.000283428	0.00178817
Olfr221	0.66614	2.81512	3.07554	0.915325	0.360021
Nrn1l	3.12501	1.47193	1.82291	0.807461	0.419401	0.626076
Chrd	255.48	-0.404802	0.152262	-2.65858	0.00784701	0.0311058
Defb50	0.579793	-2.71685	3.0864	-0.880263	0.378717
Tmed9	2765.31	-0.121967	0.0668399	-1.82476	0.0680373	0.177032
Vmn2r88	0
Erap1	4488.36	-0.0502857	0.0800545	-0.628144	0.52991	0.721738
Pcsk1	3.9511	0.149073	1.55208	0.0960474	0.923483	0.965531
Cast	4456.44	0.28456	0.0754596	3.77103	0.000162576	0.00109899
Rhobtb3	773.851	-0.619925	0.107592	-5.76179	8.32274e-09	1.38884e-07
Ces2g	754.373	0.921269	0.0946348	9.73499	2.13839e-22	1.53546e-20
Mus_musculus_newGene_11574	825.163	0.144074	0.274977	0.523949	0.600314	0.775948
Gm8300	0
Vwa3a	85.3683	0.905775	0.374535	2.4184	0.015589	0.0549128
Rrp8	815.888	-0.0562613	0.0895198	-0.628478	0.529691	0.721618
Arfip2	2748.27	-0.0855408	0.0434769	-1.9675	0.0491257	0.137585
Ppp6c	6865.74	-0.0386496	0.0765895	-0.504633	0.613816	0.785457
Psmb7	4831.22	-0.295855	0.0957435	-3.09008	0.00200101	0.00979138
Dnhd1	462.844	0.00294437	0.138789	0.0212148	0.983074	0.992386
Uqcrc2	30347.1	0.0538665	0.0739126	0.728786	0.466132	0.668581
Golga1	2458.08	0.0801678	0.0608225	1.31806	0.187483	0.367791
Arpc5l	1644.54	-0.139532	0.0729549	-1.91258	0.0558018	0.151714
Gm13084	0
Ddn	658.768	0.598909	0.107997	5.54562	2.9291e-08	4.44078e-07
Mus_musculus_newGene_4973	234.447	0.693724	0.266206	2.60597	0.00916155	0.035369
Mus_musculus_newGene_4977	66.2971	0.34019	0.266073	1.27856	0.201052	0.385592
Mus_musculus_newGene_4976	2.7209	-0.142804	1.52983	-0.0933463	0.925628	0.96648
Mus_musculus_newGene_4974	14.2083	2.46871	0.679353	3.63391	0.000279157	0.00176527
Ubap1l	29.312	-0.156992	0.360344	-0.435673	0.663074	0.818221
Syce2	247.385	0.105369	0.13059	0.806869	0.419742	0.626332
Gm45711	0
Olfr213	0
Gm15013	18.7105	0.322461	0.48074	0.670759	0.502374	0.6983
Gm21721	0.309813	-1.80495	3.13852	-0.575097	0.565226
Mus_musculus_newGene_17163	0.57023	2.59088	3.08376	0.840169	0.400814
Bid	3076.01	0.48841	0.0914326	5.34175	9.20544e-08	1.27545e-06
Vmn2r25	0.302573	1.66627	3.13456	0.53158	0.595017
Kctd12	6158.91	-0.422585	0.0876736	-4.81998	1.43573e-06	1.57303e-05
Klf9	13641.4	-0.493025	0.109915	-4.48553	7.27335e-06	6.81112e-05
Chst9	161.633	0.14944	0.184136	0.811573	0.417037	0.623942
Hpgds	131.333	0.0956274	0.24324	0.393141	0.694215	0.838904
Mrps33	1592.88	-0.104595	0.122982	-0.850488	0.395054	0.602211
Clec5a	37.4067	-0.65348	0.369272	-1.76964	0.0767865	0.193367
C130060K24Rik	0
Agk	1303.35	0.301945	0.116352	2.59509	0.00945657	0.0363615
Ssbp1	1687.44	0.167321	0.0683897	2.44658	0.0144218	0.0514008
Mad2l1	361.555	0.663291	0.125316	5.29295	1.20359e-07	1.6398e-06
Prdm5	517.515	0.722367	0.111994	6.45003	1.11828e-10	2.41918e-09
Raver2	323.439	0.127357	0.121341	1.04957	0.293915	0.498776
Mus_musculus_newGene_17211	10.1678	-0.352207	0.657616	-0.535581	0.592248	0.770571
Gm13285	1.75748	0.162679	1.5937	0.102076	0.918696	0.962718
Prss16	2.05916	0.921409	1.37203	0.671564	0.501861	0.698071
Mus_musculus_newGene_1803	4.28537	1.31818	0.981378	1.34319	0.179209	0.356027
Edaradd	205.226	0.0905806	0.226655	0.399641	0.689421	0.836242
Mus_musculus_newGene_1805	1.29046	-2.46857	2.74213	-0.900238	0.367993
Mus_musculus_newGene_1806	21.2596	1.59966	0.582643	2.74552	0.00604146	0.0249491
Mus_musculus_newGene_5319	57.1792	0.134264	0.346835	0.387111	0.698674	0.841524
Mus_musculus_newGene_5314	1.21486	3.68249	3.05334	1.20605	0.227798
Mus_musculus_newGene_20014	4.90887	0.266825	0.772273	0.345506	0.729714	0.860048
Hpse	42.177	-0.624256	0.644038	-0.969285	0.332403	0.539206
Ifi209	106.034	-1.26864	0.235485	-5.38735	7.15039e-08	1.00976e-06
Uevld	1749.07	0.107909	0.0813736	1.3261	0.184808	0.363643
Olfr1031	0.504288	2.40656	3.09152	0.778438	0.436311
Mus_musculus_newGene_11234	0.413085	-2.22009	3.11081	-0.713668	0.475432
Kdelc1	888.788	0.148179	0.0883815	1.67659	0.093623	0.224304
Abl1	6111.25	-0.0153081	0.0634045	-0.241436	0.809217	0.906145
Plekhj1	641.539	-0.214478	0.0877119	-2.44526	0.0144748	0.0515647
Wnt3	0.398542	2.06763	3.10859	0.665135	0.505964
Mus_musculus_newGene_14886	12.4248	0.263232	0.59369	0.443384	0.657488	0.814625
Rps2	21257.7	0.913856	0.340374	2.68486	0.00725599	0.0291244
Zxdc	2272.86	-0.0829051	0.0682495	-1.21474	0.224467	0.415278
Cops8	2530.69	0.0821309	0.0614696	1.33612	0.181509	0.359334
Gbp8	46.5853	-1.98233	0.490786	-4.03909	5.36591e-05	0.00041143
Mus_musculus_newGene_8536	1.84824	1.3227	2.29146	0.577232	0.563783	0.748425
Mus_musculus_newGene_8534	0.95076	0.426211	2.47093	0.172491	0.863052
Mus_musculus_newGene_8182	9.86473	0.0473034	0.67062	0.0705368	0.943766	0.974536
Mus_musculus_newGene_8183	293.042	0.654402	0.215595	3.03533	0.00240273	0.0114561
Cst7	31.3053	0.463294	0.363707	1.27381	0.202731	0.387766
Mus_musculus_newGene_8181	173.477	1.40451	1.38935	1.01091	0.312059	0.519603
Mus_musculus_newGene_12460	783.576	0.360866	0.169564	2.1282	0.0333208	0.101594
Mus_musculus_newGene_9397	268.962	0.348919	0.254393	1.37158	0.170195	0.343067
Mus_musculus_newGene_6463	2.82433	-2.22698	1.54872	-1.43795	0.150448	0.315255
Mus_musculus_newGene_6461	27.233	-0.306019	0.410037	-0.746321	0.455474	0.658996
Mus_musculus_newGene_6467	5.37134	0.317943	1.2906	0.246352	0.80541	0.903995
Nanp	548.606	-0.103808	0.226975	-0.457352	0.647418	0.807999
Mus_musculus_newGene_9391	0.610063	-0.0331501	3.11288	-0.0106493	0.991503
Wfdc2	2718.95	0.11287	0.0893552	1.26316	0.206531	0.392751
Pigt	5373.22	-0.320122	0.0655115	-4.8865	1.02645e-06	1.16694e-05
Etv4	78.5204	-0.812595	0.252032	-3.22417	0.00126338	0.00659481
Lpo	40.2281	-0.326112	0.370453	-0.880306	0.378694	0.587758
Mpo	0
Mus_musculus_newGene_4191	217.398	-0.275125	0.168699	-1.63086	0.10292	0.240209
Mus_musculus_newGene_4193	1.44267	1.28594	2.28875	0.56185	0.574218
Mus_musculus_newGene_4192	130.911	0.0767399	0.351544	0.218294	0.8272	0.915138
Mus_musculus_newGene_4195	6.86066	0.0780063	1.07321	0.0726848	0.942057	0.973627
Mus_musculus_newGene_4194	83.9332	0.63947	0.326272	1.95993	0.0500042	0.139425
Mus_musculus_newGene_5168	165.575	0.136652	0.303018	0.45097	0.652011	0.810794
Ppt2	7692.37	-0.890612	0.0893764	-9.96473	2.17457e-23	1.74949e-21
Zfp296	51.178	-0.215932	0.291638	-0.74041	0.459051	0.662259
Prkcg	24.287	-0.558609	0.53919	-1.03602	0.300195	0.505913
Nlrp12	2.56647	-3.0568	1.72399	-1.77309	0.0762131	0.192158
Mus_musculus_newGene_1110	330.693	-0.180328	0.191252	-0.942881	0.345742	0.553729
Cacng6	0
Eif5a	14569.6	-0.200977	0.0584033	-3.44119	0.000579164	0.00335799
Rnf5	3594.82	-0.266094	0.0768282	-3.4635	0.000533202	0.00312354
Gp6	6.61948	-1.74409	1.45855	-1.19577	0.231788	0.424336
Mus_musculus_newGene_18244	5.99751	1.08404	2.40598	0.450561	0.652306	0.810977
Dcun1d3	3120.52	-0.343912	0.0678584	-5.06809	4.01835e-07	4.95972e-06
Mus_musculus_newGene_18241	21.796	1.27432	0.390655	3.26201	0.00110625	0.00588184
Abca12	0
Nop56	1198.12	0.0399866	0.0905672	0.441513	0.658841	0.81556
Foxc1	1800.21	0.357135	0.136793	2.61077	0.00903376	0.034943
Idh3b	16241.5	0.0136534	0.0644502	0.211844	0.832229	0.917558
Pdyn	0.210858	-1.25007	3.16075	-0.395499	0.692475
Olfr1107	0
Rchy1	2161.03	0.163219	0.078756	2.07247	0.0382218	0.113293
Smc1a	3874.48	0.0361329	0.0639935	0.564634	0.572323	0.75524
N4bp2l1	414.892	-0.190884	0.147465	-1.29444	0.195514	0.37838
Ripk2	439.582	0.165189	0.124403	1.32786	0.184225	0.362832
Cyyr1	2216.83	0.306201	0.0948593	3.22795	0.00124679	0.00653145
Gm9045	58.4114	-0.153457	0.243211	-0.630963	0.528065	0.720026
Olfr1098	0
Srsf6	6740.03	0.272061	0.0718081	3.78873	0.00015142	0.00103597
Cpxm1	234.155	-0.404799	0.250932	-1.61318	0.106705	0.246408
Mus_musculus_newGene_14712	5.31498	2.02626	1.26875	1.59706	0.110253	0.252328
Gch1	123.073	-0.230262	0.233791	-0.984908	0.324669	0.531608
Rpl30	3543.09	-0.198129	0.466899	-0.424351	0.67131	0.823595
Vmn1r5	2.4855	0.732365	1.20709	0.606719	0.544038	0.732249
Mus_musculus_newGene_11174	9.86216	-0.623227	0.716408	-0.869933	0.384337	0.592819
Vmn2r46	6.13653	-0.721835	0.67125	-1.07536	0.282214	0.486482
Elmod1	113.646	0.89423	0.323382	2.76524	0.00568808	0.0237118
Fbxo6	946.428	0.133811	0.0897169	1.49148	0.135836	0.293825
Map6	122.732	-0.900561	0.620087	-1.45231	0.146414	0.310103
Nell1	1.04177	-2.11251	3.06745	-0.688688	0.49102
Enthd1	0
Usp29	8.55724	-0.565632	1.03695	-0.545479	0.585424	0.766063
Ttc1	1465.31	-0.0927596	0.0762675	-1.21624	0.223894	0.414714
Inca1	170.471	-0.344243	0.203938	-1.68798	0.0914153	0.220308
Olfr424	0
Mus_musculus_newGene_2593	0.178438	1.05821	3.16075	0.334798	0.737778
Mus_musculus_newGene_11828	7314	0.180424	0.137872	1.30863	0.190659	0.371707
Mus_musculus_newGene_2598	1.43038	-4.01281	2.49821	-1.60627	0.108214
Mus_musculus_newGene_13185	282.046	0.298758	0.243318	1.22785	0.219503	0.409194
Mus_musculus_newGene_16351	36.2498	0.283919	0.436568	0.650343	0.51547	0.709569
Mus_musculus_newGene_869	4.46903	-0.0847289	1.26596	-0.0669284	0.946639	0.975696
Mus_musculus_newGene_860	95.0984	0.506011	0.345436	1.46485	0.142962	0.304902
Mus_musculus_newGene_861	3.71955	0.115878	1.32733	0.0873016	0.930432	0.96893
Pate3	0.677838	2.83838	3.03609	0.93488	0.34985
Oard1	1807.27	-0.272732	0.0989951	-2.75501	0.00586904	0.0243099
Fbxw25	1.0714	-2.14536	3.06653	-0.699605	0.484174
Mus_musculus_newGene_10988	306.968	0.124601	0.40273	0.30939	0.757025	0.875431
Mus_musculus_newGene_10989	64.9708	0.0833812	0.313344	0.266101	0.790161	0.894522
Hoxc8	222.78	0.370153	0.205417	1.80196	0.0715522	0.183706
Col8a2	33.6023	-0.44954	0.396518	-1.13372	0.256913	0.45559
Mus_musculus_newGene_16204	3.58434	-0.240522	0.793672	-0.30305	0.761852	0.877443
Gm49385	0
Mus_musculus_newGene_10984	60.9227	0.674485	0.381336	1.76874	0.0769371	0.19363
Mus_musculus_newGene_10986	3083.02	-0.0543135	0.144687	-0.375385	0.707374	0.846912
Mus_musculus_newGene_10987	1193.34	-1.17719	0.563552	-2.08888	0.0367184	0.109603
Olfr775	0
F5	1340.9	1.79634	0.115241	15.5877	8.83215e-55	4.52781e-52
Mus_musculus_newGene_2668	24.768	-0.410223	0.414106	-0.990623	0.32187	0.529302
Zfp619	486.249	0.187222	0.124647	1.50201	0.133094	0.289157
Olfr135	0
1700084M14Rik	0
Ubxn11	86.8398	0.4431	0.239867	1.84728	0.0647071	0.170337
Mus_musculus_newGene_2665	10.2189	-1.01837	0.55993	-1.81874	0.0689509	0.178966
Apex2	1428.22	0.226522	0.124889	1.81379	0.0697105	0.180385
Maged2	1023.37	0.287156	0.0879993	3.26316	0.00110176	0.00586364
Mus_musculus_newGene_19802	6.46535	1.30139	0.984818	1.32146	0.186349	0.365991
Mus_musculus_newGene_9614	104.508	0.240045	0.310802	0.772339	0.439913	0.64478
Fgd1	656.215	0.533183	0.105754	5.04174	4.61312e-07	5.62143e-06
Tsr2	1203	-0.0410783	0.0588089	-0.698505	0.484862	0.685103
Mus_musculus_newGene_9610	504.331	-0.122036	0.152679	-0.799298	0.424118	0.630216
Huwe1	52696.4	-0.0419498	0.0400441	-1.04759	0.294828	0.499938
Hsd17b10	5087.39	-0.0926713	0.0678458	-1.36591	0.171967	0.345628
Mus_musculus_newGene_17408	172.662	0.0348245	0.49436	0.0704436	0.943841	0.974567
Gm8247	0
Mus_musculus_newGene_17404	167.422	-0.0538768	0.335198	-0.160731	0.872305	0.938651
Hist1h2bl	33.0504	0.359609	0.389808	0.922529	0.356253	0.564007
Mus_musculus_newGene_17406	5.06103	0.398789	1.55699	0.256129	0.797851	0.898714
Mus_musculus_newGene_17407	0.773057	-3.13017	3.07151	-1.0191	0.308158
Iqcf6	0
Mus_musculus_newGene_17403	41.1553	0.264187	0.401825	0.657469	0.51088	0.705806
Mus_musculus_newGene_2663	2.72456	2.09701	1.652	1.26938	0.204307	0.389794
Atp8b4	203.066	-1.44762	0.154875	-9.34708	9.0104e-21	5.62678e-19
B020031M17Rik	0
Vmn1r54	0.186901	1.05821	3.16075	0.334798	0.737778
Dusp18	1024.72	0.215032	0.114999	1.86987	0.0615022	0.163471
Olfr1495	0
Ostf1	3110.89	-0.151872	0.0679325	-2.23563	0.0253762	0.0817108
Itgb7	117.781	-1.04004	0.256599	-4.05318	5.05259e-05	0.000389847
Scgb2b15	0
Pi15	304.841	0.144254	0.175436	0.822261	0.410929	0.617696
Blcap	2062.66	0.0190131	0.0654903	0.29032	0.771571	0.882413
Mkrn3	70.4162	0.281424	0.257917	1.09114	0.275211	0.477361
Aldh1a1	2905.92	-0.600887	0.644051	-0.932982	0.350829	0.558235
Gm40193	0
Olfr730	0
Tlx2	4.68663	-1.05239	0.840109	-1.25268	0.210323	0.397838
Slc4a5	127.442	-0.99853	0.370106	-2.69796	0.00697666	0.0282035
Mus_musculus_newGene_11032	75.4565	0.69606	0.252479	2.75691	0.00583508	0.0242059
Htra2	834.524	0.0603667	0.0695038	0.868538	0.3851	0.593397
Aup1	8178.01	-0.424723	0.0484494	-8.76633	1.84585e-18	9.66505e-17
Mus_musculus_newGene_8857	3.70365	3.45443	1.64089	2.10521	0.0352726	0.106281
Nmral1	186.273	-0.00220647	0.181732	-0.0121414	0.990313	0.995392
Ube2d2b	135.511	0.256627	0.22744	1.12833	0.259181	0.458023
Plppr1	152.492	0.900977	0.157487	5.72098	1.05912e-08	1.74104e-07
Mus_musculus_newGene_17828	19.8043	-0.0855838	0.440252	-0.194397	0.845865	0.925188
Pcdha7	1.19681	-1.21844	2.83101	-0.430392	0.66691
Htr5a	0
Gm28553	0
Mus_musculus_newGene_11762	497.447	0.0698783	0.28864	0.242095	0.808707	0.905835
Mus_musculus_newGene_11760	0
Gm20518	1197.37	-0.287116	0.455962	-0.629694	0.528895	0.720846
Vmn1r180	0
Kera	0
Mrln	8.40841	1.17283	1.11367	1.05312	0.292287	0.497417
Slc17a8	53.7644	-2.27561	0.531615	-4.28056	1.86424e-05	0.000159593
Epyc	2.185	-0.964195	1.85121	-0.520847	0.602473	0.777162
Adamtsl3	153.155	0.575792	0.316877	1.81708	0.0692044	0.179476
Arih2	2954.26	-0.183233	0.0664967	-2.75551	0.00586003	0.0242954
Mgat1	6709.67	-0.107258	0.0738371	-1.45263	0.146327	0.309979
Rab44	2.26903	-2.25714	2.1651	-1.04251	0.297175	0.50268
Ccl26	0
Zfp69	186.288	0.934271	0.196305	4.75929	1.94277e-06	2.05797e-05
Pcdha9	4.64414	-1.40149	1.75991	-0.796344	0.425832	0.631758
Olfr291	0.401895	2.07843	3.10799	0.66874	0.503661
Trim60	49.3518	0.450821	0.322615	1.3974	0.162295	0.331845
Phactr1	1825.61	-0.32454	0.343208	-0.945608	0.344349	0.552385
Vmac	1060.81	-0.0109713	0.0989892	-0.110834	0.911748	0.958964
Lrrc8c	1786.3	-0.0555799	0.0850087	-0.653814	0.513231	0.707857
1700013H16Rik	0
Gm21719	0
Olfr701	0.686402	1.18681	3.09453	0.383518	0.701336
Ttll7	513.312	-0.0443555	0.121191	-0.365996	0.714368	0.851918
Gm10715	0
Psma8	16.1945	-0.22425	0.575709	-0.38952	0.696891	0.840314
Mus_musculus_newGene_18765	45.9217	-0.705067	0.260025	-2.71153	0.00669725	0.0272167
Otud7a	1.38917	-3.96822	3.05163	-1.30036	0.193477
Mus_musculus_newGene_18767	0.100858	0.481139	3.16075	0.152223	0.879011
Olfr1173	0.402823	-1.22612	3.13865	-0.390651	0.696055
Pramel5	0
Olfr510	0
Mus_musculus_newGene_3648	6.89902	0.471616	0.734209	0.642346	0.520649	0.713844
Hikeshi	1628.91	0.0721229	0.0839816	0.858794	0.390454	0.598019
Zfp599	99.3478	0.260615	0.189502	1.37527	0.169049	0.341194
Arf2	1493.75	0.263769	0.100553	2.62318	0.00871137	0.0339702
Olfr304	0
Rab3d	939.621	-0.247296	0.154554	-1.60007	0.109584	0.251396
Cdcp1	4304.85	0.0710362	0.0770108	0.922418	0.35631	0.564017
Mus_musculus_newGene_10179	4.4	-0.914368	1.27556	-0.716835	0.473476	0.675379
Mus_musculus_newGene_10171	3.68609	-5.37646	1.78238	-3.01645	0.00255757	0.0121037
Vmn2r82	0
Oosp2	0
Gm44596	0
Cldn34b3	0
4930522H14Rik	0.909064	-3.3601	2.79553	-1.20196	0.229381
Mus_musculus_newGene_2833	14.2029	0.288396	0.469691	0.614012	0.539208	0.727967
Rpl10l	0
Mus_musculus_newGene_12442	295.7	-0.480892	1.99822	-0.24066	0.809819	0.906359
Mus_musculus_newGene_12444	18.0231	-0.499891	0.481516	-1.03816	0.299195	0.50478
Mus_musculus_newGene_12449	0.79841	1.51634	3.0807	0.492208	0.622573
Mus_musculus_newGene_12448	0.206248	-1.25007	3.16075	-0.395499	0.692475
Mtmr2	5692.88	-0.251219	0.0782054	-3.2123	0.00131679	0.00682512
Tmed6	630.59	1.36038	0.117219	11.6054	3.86971e-31	5.16993e-29
Cog8	3010.17	0.115457	0.0693307	1.66531	0.0958516	0.228452
Nip7	947.674	0.100722	0.10721	0.939485	0.347482	0.555265
Has3	529.132	0.306631	0.1832	1.67375	0.0941805	0.225395
Vps4a	2848.99	-0.0737151	0.0687766	-1.07181	0.283808	0.488236
Gm5105	0.880357	2.45855	2.94464	0.834923	0.403761
Lrrc56	444.358	-0.157623	0.121815	-1.29395	0.195682	0.378554
Degs1	9937.97	0.0813926	0.0896958	0.907429	0.36418	0.572849
Zkscan16	23.8999	-1.35991	0.54458	-2.49717	0.0125187	0.0456892
Pzp	12990.4	-3.5498	0.395536	-8.97467	2.84212e-19	1.57813e-17
Fkbp4	15148	-0.137452	0.0701616	-1.95908	0.0501033	0.139683
Tspan11	20.4727	-0.805337	0.547963	-1.46969	0.141645	0.302943
Prmt8	0.386528	-2.13511	3.11587	-0.685236	0.493195
Tead4	172.444	-0.294616	0.206794	-1.42469	0.154247	0.320383
Tspan9	5534.82	0.251236	0.0734961	3.41835	0.000630015	0.00361198
Mus_musculus_newGene_13479	7.71483	-5.25062	1.513	-3.47034	0.000519795	0.00305475
Pnldc1	34.2323	-0.0803975	0.450578	-0.178432	0.858384	0.931107
Sft2d1	1097.24	-0.441931	0.0921368	-4.79647	1.61489e-06	1.75276e-05
Mus_musculus_newGene_13478	45.8909	-6.89792	1.42928	-4.82615	1.39194e-06	1.53038e-05
Ucn2	2.27537	3.29293	2.06925	1.59136	0.111528	0.254506
BC048671	3.2327	-0.0919973	1.03886	-0.0885559	0.929435	0.968493
Nckap5	1033.76	0.969928	0.125821	7.70879	1.27013e-14	4.53054e-13
Nkx3-2	0
Tmem239	0
Fbxo33	1621.38	-0.127333	0.0681677	-1.86794	0.0617701	0.163976
Sec31a	14685.1	0.053444	0.0493731	1.08245	0.279052	0.482427
Zfp992	368.208	-0.364433	0.199654	-1.82532	0.0679527	0.176928
Neb	104.665	0.577288	0.297116	1.94297	0.0520194	0.143987
Txnrd2	1256.62	0.0268387	0.0820129	0.327249	0.743479	0.868168
Dio3	14.3474	0.648522	0.545095	1.18974	0.234148	0.426837
Gpx4	30751.1	-0.287049	0.0630163	-4.55515	5.23472e-06	5.02369e-05
Selenos	2434.35	-0.558646	0.0817267	-6.83554	8.16975e-12	2.07961e-10
Ogfod2	954.897	-0.139982	0.0832207	-1.68206	0.0925577	0.222356
Selenoi	2013.86	0.129622	0.0711483	1.82186	0.068476	0.177817
Selenom	848.17	-0.198289	0.190342	-1.04175	0.297529	0.5031
Mus_musculus_newGene_20103	12.1243	-0.112362	0.686072	-0.163776	0.869908	0.937267
Grin1	12.787	-0.741627	1.30039	-0.570313	0.568465	0.752131
Mus_musculus_newGene_20100	156.92	0.191079	0.262327	0.7284	0.466369	0.668877
Mus_musculus_newGene_20107	0.693436	-0.552273	3.09151	-0.178642	0.858219
St8sia3	2.01446	-4.50711	2.88902	-1.56008	0.11874	0.266332
Fam89a	8.58988	1.03407	1.02596	1.0079	0.313502	0.521219
Gm6812	0
Tmem18	1479.36	0.325354	0.0843966	3.85507	0.000115699	0.000815364
Spice1	722.481	0.0309551	0.0953118	0.324778	0.745349	0.869292
Dpy19l1	893.638	0.287078	0.0900014	3.1897	0.0014242	0.00731136
Vmn1r66	0
Laptm4b	3911.76	-0.286881	0.0810187	-3.54093	0.000398727	0.00241073
Mtdh	7169.69	0.0102926	0.088718	0.116015	0.90764	0.956548
Enam	0.719656	-1.40427	3.09331	-0.45397	0.64985
Smr2	0
Smr3a	0
Cdc7	59.2724	0.0898595	0.248049	0.362266	0.717154	0.852862
Amtn	0
Ambn	0.413085	-2.22009	3.11081	-0.713668	0.475432
Mus_musculus_newGene_19682	10.2297	-6.85017	1.13323	-6.04482	1.49579e-09	2.76622e-08
Atp6ap2	7337.51	0.190531	0.097154	1.96113	0.049864	0.139171
Ppp1r8	1251.99	0.0685466	0.0741757	0.924112	0.355428	0.563099
Sema3a	103.328	-0.0379072	0.271535	-0.139603	0.888973	0.947012
Smpdl3b	41.6024	-0.608341	0.293795	-2.07063	0.0383932	0.113694
Eya3	2359.85	-0.0613946	0.0531942	-1.15416	0.248435	0.445136
Yrdc	750.412	-0.215105	0.126478	-1.70072	0.0889953	0.215916
Zyg11b	10104.1	0.0679105	0.0573588	1.18396	0.236429	0.42963
Sp8	0
4933424G06Rik	0.280352	1.57188	3.14175	0.50032	0.61685
Sh2d1b1	36.1843	-0.311426	0.361955	-0.860399	0.389569	0.597112
Rimbp2	2.08188	-2.57583	2.18323	-1.17982	0.23807	0.431723
Piwil1	0
Rsrc2	2277.38	0.0385327	0.0616626	0.624896	0.532039	0.723342
Zcchc8	2290.51	-0.0646743	0.0753982	-0.85777	0.39102	0.598329
Scarb2	4816.83	0.0317646	0.0751147	0.422881	0.672382	0.824498
Eif1ad	1521.03	-0.029106	0.0539973	-0.539026	0.589869	0.768959
Iqcf1	0
Gdpd4	1.7055	-0.256385	2.74783	-0.0933046	0.925662	0.96648
Kcnh8	2.39704	-4.756	1.8066	-2.63258	0.00847398	0.0331732
Tsen34	1616.59	0.0290603	0.080292	0.361932	0.717403	0.852862
Alox5	75.8445	0.21702	0.235819	0.920282	0.357426	0.56536
8-Mar	18814.3	-0.0786934	0.0556519	-1.41403	0.157354	0.324633
Hrh2	46.8576	-0.490956	0.431456	-1.13791	0.25516	0.453462
Parm1	1286.01	-0.453545	0.34901	-1.29952	0.193766	0.376102
Mus_musculus_newGene_14952	1.45772	-1.39135	3.00484	-0.463038	0.643337
Rad17	1611.63	-0.0115705	0.0821236	-0.140891	0.887956	0.946752
Cd59a	1613.57	0.0603101	0.103892	0.580508	0.561572	0.74655
Ocln	2814.83	-0.0802568	0.0945124	-0.849166	0.395789	0.602747
Gtf2h2	1280.27	-0.246349	0.105852	-2.3273	0.0199491	0.0672414
Prorsd1	598.206	0.0604238	0.140307	0.430653	0.66672	0.820384
Traip	28.7117	0.751208	0.455681	1.64854	0.0992422	0.234028
Nlrc5	451.686	-1.61254	0.209213	-7.70765	1.28161e-14	4.56409e-13
Rbm6	3278.07	-0.0429669	0.0548146	-0.783858	0.433124	0.638434
Mon1a	983.523	0.0238713	0.0944451	0.252753	0.800459	0.900717
Klk5	0
Zfp976	256.833	-0.0076342	0.190077	-0.0401637	0.967963	0.985266
Bsn	76.6022	-0.326042	0.377112	-0.864577	0.387271	0.595369
Foxn4	0
Cd109	94.7904	-0.276563	0.259158	-1.06716	0.2859	0.490419
Prlhr	0.460922	0.360764	3.14632	0.114662	0.908713
Kcng3	26.7974	0.171791	0.479293	0.358426	0.720025	0.854632
3110040M04Rik	19.1546	-0.887124	0.712926	-1.24434	0.213374	0.401769
Polr3e	3762.53	-0.813218	0.263609	-3.08494	0.00203593	0.0099402
Mcpt4	1.57888	-1.5476	3.00136	-0.515634	0.60611
Tesk2	1759.09	-0.0748196	0.115935	-0.645358	0.518696	0.712229
Dnah17	122.058	0.035134	0.242917	0.144634	0.885	0.945384
Gria2	14.5819	-2.65611	1.0555	-2.51646	0.0118542	0.043676
Coil	420.765	0.55623	0.0974264	5.70923	1.13488e-08	1.85864e-07
H2al1o	0
Pdzd9	76.5274	0.340875	0.322067	1.0584	0.289874	0.494849
Acot8	1018.73	-0.0918684	0.0649564	-1.41431	0.157271	0.324584
Mrpl49	2112.81	-0.0888964	0.0571044	-1.55673	0.119533	0.267485
Rsbn1	2815.54	0.0247288	0.0762066	0.324497	0.745562	0.869309
C130050O18Rik	114.16	0.272648	0.208616	1.30694	0.191234	0.372465
Gm10645	13.8067	1.74612	1.25607	1.39014	0.164487	0.334926
Wipf1	804.476	0.0755461	0.100018	0.755323	0.450055	0.653644
Carns1	65.9401	0.0190507	0.246084	0.0774154	0.938293	0.972767
Scyl1	4216.5	-0.160214	0.0496747	-3.22527	0.00125855	0.0065743
Smc5	1936.91	0.123878	0.0614349	2.0164	0.0437578	0.125828
Capn1	2504.21	-0.238253	0.138572	-1.71935	0.0855513	0.209404
Arl2	1088.9	-0.112964	0.0796414	-1.41841	0.156072	0.322937
Men1	2220.87	0.105314	0.0636325	1.65504	0.0979167	0.23192
Zfp382	46.3451	0.126838	0.335679	0.377855	0.705538	0.845742
Sf1	6006.86	-0.165355	0.0675261	-2.44876	0.014335	0.0511412
Map4k2	2527.08	-0.143055	0.101812	-1.4051	0.159992	0.328263
Seh1l	4998.95	0.0444615	0.0591402	0.751799	0.452172	0.655726
Uqcr10	8325.88	0.104097	0.084197	1.23635	0.216328	0.405195
Kctd14	53.7988	0.0924533	0.314428	0.294037	0.76873	0.88069
Kcnf1	104.56	1.17452	0.266587	4.40575	1.05419e-05	9.53181e-05
Wdcp	614.414	-0.0279798	0.105031	-0.266397	0.789933	0.894415
Tmem145	4.44967	0.145666	1.33913	0.108777	0.913379	0.960022
Mus_musculus_newGene_5904	565.889	-0.150657	0.225335	-0.66859	0.503757	0.699649
Ankrd39	349.98	0.486612	0.133632	3.64142	0.000271135	0.00172146
Mus_musculus_newGene_5900	1.02389	1.13705	3.04696	0.373173	0.709019
Mus_musculus_newGene_5903	610.612	-0.0744303	0.179054	-0.415685	0.67764	0.828043
Mus_musculus_newGene_5902	30.796	0.805548	0.508523	1.58409	0.113173	0.257353
Olfr1273-ps	0
Mus_musculus_newGene_14700	18.0006	0.00935231	0.578674	0.0161616	0.987105	0.993929
Pcyt1a	10700.7	0.215179	0.0722576	2.97794	0.00290189	0.0134531
Eif4g2	80149.5	0.0274157	0.0615682	0.445291	0.65611	0.813824
Mrvi1	945.433	0.233439	0.146139	1.59738	0.110182	0.252269
Mus_musculus_newGene_16116	115.869	0.606693	0.572444	1.05983	0.289222	0.494272
Mus_musculus_newGene_16111	51.9874	-4.52555	1.57593	-2.87167	0.00408315	0.0180198
Mus_musculus_newGene_16110	675.286	0.246342	0.112996	2.18008	0.0292513	0.0916063
Tmem270	0
Rundc3b	74.1598	0.523795	0.255352	2.05127	0.0402411	0.118025
Olfr986	2.21969	0.273745	1.45736	0.187836	0.851005	0.927698
Srsx	0.384687	-0.095928	3.16075	-0.0303498	0.975788
Vmn2r74	0
Vmn1r193	0
Csl	5.56175	1.61821	1.04525	1.54816	0.121583	0.270754
Mus_musculus_newGene_13842	0.320577	-1.84727	3.13533	-0.589178	0.555742
Mus_musculus_newGene_13843	0.738004	-3.05544	3.0739	-0.993994	0.320226
Mus_musculus_newGene_6747	28.869	0.0664699	0.391911	0.169605	0.865321	0.935073
Slamf9	228.349	-0.339055	0.174957	-1.93793	0.0526319	0.145082
Apcs	31.0105	-1.36891	0.662553	-2.06612	0.0388173	0.114688
Tagln2	5890.96	0.277504	0.0766939	3.61834	0.000296502	0.00186213
Cfap45	17.7307	0.548516	0.685984	0.799605	0.42394	0.630021
Dusp23	341.843	-0.0738921	0.148566	-0.497367	0.61893	0.789108
Nkapl	18.6559	-0.567408	0.506798	-1.11959	0.262887	0.462349
Olfr54	0.504288	2.40656	3.09152	0.778438	0.436311
Alox12	295.318	0.115745	0.126064	0.918149	0.358541	0.566491
Mus_musculus_newGene_17644	0.985529	0.0423427	3.02782	0.0139846	0.988842
Kir3dl1	0
Comt	11319	1.04456	0.0823387	12.6862	7.05699e-37	1.24451e-34
Olfr1290	0
Cp	5393.3	0.384297	0.0712168	5.39616	6.80824e-08	9.64529e-07
Olfr824	0
Gm5728	0
Atp1a4	1.58508	2.13304	2.25834	0.944515	0.344906
Mus_musculus_newGene_17390	449.713	0.185642	0.196498	0.944752	0.344786	0.5528
Mus_musculus_newGene_17391	0.306762	-1.79241	3.13948	-0.570926	0.568049
Mus_musculus_newGene_18280	630.893	0.531773	0.095833	5.54895	2.87384e-08	4.36301e-07
Mus_musculus_newGene_7673	1.20315	-3.76488	2.61471	-1.43988	0.1499
Mus_musculus_newGene_7679	1.82775	1.30458	2.24305	0.58161	0.56083	0.745923
Leng9	428.443	-0.298873	0.123114	-2.42761	0.0151985	0.0537348
Mus_musculus_newGene_15250	2.56081	-2.06813	1.7743	-1.1656	0.243775	0.439141
Rbp1	329.034	-0.508225	0.230237	-2.20739	0.0272865	0.0867471
Arid2	5866.63	-0.141044	0.0491262	-2.87106	0.00409098	0.0180471
Rab34	2466.23	-0.447422	0.0980722	-4.56217	5.06273e-06	4.87349e-05
Unc119	174.825	-0.155737	0.233334	-0.667444	0.504489	0.700268
Foxn1	0.280352	1.57188	3.14175	0.50032	0.61685
Spag5	321.003	1.61419	0.259132	6.2292	4.68814e-10	9.36099e-09
Supt6	8012.87	-0.157516	0.0614802	-2.56206	0.0104053	0.0393035
Kcnj11	60.292	0.886717	0.255389	3.47202	0.000516554	0.00303651
Mus_musculus_newGene_15258	32.0594	-1.36434	0.921821	-1.48005	0.138861	0.298581
Ppp1r15b	12214.9	-0.568629	0.0571672	-9.94677	2.60499e-23	2.0806e-21
9130213A22Rik	21.132	0.520424	0.523736	0.993676	0.320381	0.527956
Mus_musculus_newGene_468	0.427436	-2.26396	3.10831	-0.728356	0.466396
Mus_musculus_newGene_465	9.21971	0.261827	0.555243	0.471553	0.637246	0.800425
Mus_musculus_newGene_467	0
Mus_musculus_newGene_5295	7.606	0.390156	0.81212	0.480417	0.630931	0.796668
Mus_musculus_newGene_5294	1.29506	-0.229336	2.35622	-0.097332	0.922463
Mus_musculus_newGene_5297	15.5908	-0.282412	0.612189	-0.461315	0.644573	0.805725
Mus_musculus_newGene_5296	51.278	-0.181369	0.36019	-0.503538	0.614586	0.785889
Mus_musculus_newGene_5291	8.62363	6.50811	3.03003	2.14787	0.0317243	0.0977128
Zfp128	407.827	0.255487	0.0957482	2.66832	0.00762305	0.0303764
Mus_musculus_newGene_9897	929.195	-0.273238	0.218222	-1.25211	0.21053	0.398022
Mus_musculus_newGene_9896	0.734824	-3.04952	3.00647	-1.01432	0.31043
Mus_musculus_newGene_5129	3126.4	0.125006	0.0919351	1.35972	0.173918	0.348509
Mus_musculus_newGene_9894	1.73138	1.72269	1.57835	1.09145	0.275073	0.47727
Mus_musculus_newGene_15678	6.27431	1.53025	0.934006	1.63838	0.101343	0.237762
Clasp1	4688.33	-0.0266642	0.0471842	-0.56511	0.571999	0.754994
Lrrc51	290.759	0.00542972	0.161912	0.033535	0.973248	0.987289
2410137M14Rik	0
Gm21962	0
AK157302	110.715	0.922624	0.513885	1.79539	0.0725918	0.185575
Olfr316	0
Mus_musculus_newGene_1633	1.80026	1.68919	2.7414	0.616177	0.537778	0.727376
Olfr91	0.503932	0.491888	3.13606	0.156849	0.875364
Gm11939	0
Agbl3	819.318	0.456412	0.137657	3.31558	0.000914532	0.00499132
Ankrd63	4.88704	-1.23339	1.06176	-1.16164	0.24538	0.44104
Gm9611	0
Dnajc7	4011.62	-0.0583109	0.0592668	-0.983873	0.325178	0.532123
Mus_musculus_newGene_15533	1.095	0.0778626	3.01417	0.0258322	0.979391
Mus_musculus_newGene_18168	0.795519	-0.165233	3.0611	-0.0539785	0.956952
Mus_musculus_newGene_18169	66.5887	0.979471	1.73666	0.563998	0.572756	0.755551
Zfp385c	27.4527	0.711356	0.406734	1.74895	0.0803001	0.200083
Olfr1354	0
Mus_musculus_newGene_20088	38.3291	-0.11965	0.381187	-0.313887	0.753607	0.873607
Sgca	9.24054	0.779458	1.05859	0.73632	0.461536	0.664409
Irx2	1000.67	-0.298337	0.125156	-2.38371	0.017139	0.0593857
Col1a1	1878.54	0.0910637	0.338636	0.268914	0.787996	0.892933
Itga3	4280.63	-0.024229	0.177937	-0.136166	0.89169	0.948171
Tceal6	0.481376	0.360764	3.14632	0.114662	0.908713
Map1s	863.276	0.143427	0.0974529	1.47175	0.141087	0.30216
Bend4	125.343	-0.88239	0.240978	-3.6617	0.00025055	0.00160091
Gm5796	2.13389	0.100964	1.88142	0.0536638	0.957203	0.980473
Amy2a4	0
Atad5	261.755	0.435238	0.130612	3.33229	0.000861336	0.00474208
Mus_musculus_newGene_19536	14.61	0.638482	0.519393	1.22929	0.218965	0.408571
Mus_musculus_newGene_19534	111.692	0.362812	0.213425	1.69995	0.0891397	0.216171
Mus_musculus_newGene_8766	0.836198	-3.23661	3.06831	-1.05485	0.291494
Agtrap	5013.76	-0.160511	0.0652657	-2.45935	0.013919	0.0499563
Mus_musculus_newGene_8761	0
Ppp2r2a	2915.71	-0.00788716	0.0771004	-0.102297	0.918521	0.962672
Grtp1	2745.79	-0.404571	0.0980497	-4.12618	3.68835e-05	0.000293106
Nefl	44.9892	2.12305	0.357949	5.93115	3.00824e-09	5.32212e-08
Kif19a	14.8135	-0.315289	0.717438	-0.439466	0.660324	0.816636
Aldh3a2	14198.3	-0.584408	0.0913402	-6.39815	1.57269e-10	3.33993e-09
Adamdec1	7.52685	-1.34785	1.06178	-1.26943	0.204289	0.389794
Nkx6-2	31.1065	0.578682	0.317457	1.82287	0.0683236	0.177567
Gm6993	0
C330021F23Rik	202.409	-0.343482	0.171162	-2.00677	0.0447743	0.127983
Tacc1	8301.69	0.146876	0.0754845	1.94578	0.0516811	0.143177
Defa37	0
Vmn1r181	0
Gm6763	0
Acaa1b	11431.2	-0.382003	0.156171	-2.44605	0.0144432	0.0514603
Lmntd1	8.63909	0.0894395	1.11181	0.0804452	0.935883	0.971644
Zfp647	75.8323	0.435537	0.27123	1.60579	0.108321	0.249254
Mus_musculus_newGene_12132	36.0014	0.924017	0.339186	2.72422	0.00644531	0.0263333
Cyp3a41b	0
B4galt7	531.336	-0.141148	0.0896681	-1.57412	0.11546	0.261233
Sntb2	6104.93	0.235313	0.082123	2.86537	0.00416525	0.0183047
Gtf3c3	2402.9	0.0907475	0.0715135	1.26896	0.204456	0.389882
Cftr	1077.04	0.100082	0.144465	0.69278	0.488447	0.687789
Rnf17	12.0684	0.988863	1.18301	0.83589	0.403217	0.609972
Tnfsf11	1.01004	1.92734	3.06728	0.628354	0.529772
Epsti1	125.485	-0.782184	0.198345	-3.94356	8.02814e-05	0.000592079
Akap11	13602.9	0.112822	0.0631811	1.78569	0.0741491	0.188224
Tsc22d1	22331.8	-0.125385	0.0683867	-1.83347	0.0667333	0.174545
Dnajc15	2846.63	0.0235928	0.0846437	0.278731	0.780451	0.888067
Enox1	340.953	0.273865	0.156836	1.74619	0.0807779	0.20091
Tdrd3	3377.96	0.114813	0.0902307	1.27243	0.203219	0.38853
Olfr307	0
Cdca7	40.0592	0.251257	0.550217	0.45665	0.647923	0.808262
Mus_musculus_newGene_1210	5.4842	-0.297584	1.10674	-0.268883	0.78802	0.892933
Mus_musculus_newGene_16252	0.393653	2.05179	3.10949	0.659848	0.509351
Mus_musculus_newGene_16256	49.4897	0.237942	0.511284	0.465382	0.641658	0.80354
Mus_musculus_newGene_16254	0
Mus_musculus_newGene_3389	52.2932	0.353931	0.496316	0.713117	0.475774	0.677463
Mus_musculus_newGene_3388	2.08782	-0.550155	1.61818	-0.339983	0.733869	0.862657
Myo19	3440.23	0.269249	0.0697149	3.86215	0.000112393	0.000793845
Znhit3	206.922	0.228993	0.147322	1.55437	0.120096	0.26858
Ppm1d	1132.49	0.242202	0.0801982	3.02005	0.00252737	0.0119814
Gria1	18.8292	-0.974193	0.639661	-1.52298	0.127763	0.280743
Mus_musculus_newGene_3385	10.1308	-0.468646	0.569624	-0.822729	0.410662	0.617346
Mfap3	2737.49	0.115925	0.0699962	1.65617	0.0976878	0.231552
Mus_musculus_newGene_3387	71.3138	0.213234	0.34475	0.618517	0.536235	0.726224
Mus_musculus_newGene_3386	1.48833	0.873287	1.70648	0.511748	0.608827
Olfr907	0
Cyp2a22	0
4930433I11Rik	0
Gm21973	0.0984132	0.481139	3.16075	0.152223	0.879011
Cldn34a	0
Cphx3	11.4077	-0.123985	0.556879	-0.222642	0.823814	0.913213
Defa32	0
Olfr53	0
Hp1bp3	7798.47	-0.127794	0.044899	-2.84625	0.00442378	0.0192267
Pard3b	2213.17	-0.0727757	0.0578607	-1.25777	0.208473	0.39544
Lypd8	1.00431	-2.0656	2.90861	-0.710167	0.4776
Sh3bp5l	1827.18	-0.0660822	0.0623873	-1.05923	0.289497	0.49455
Oas1e	0.414665	-0.095928	3.16075	-0.0303498	0.975788
Pde8a	6766.44	-0.0238839	0.0625306	-0.381956	0.702494	0.843728
Ldoc1	0
Stil	38.025	1.24234	0.316916	3.92009	8.85165e-05	0.00064398
Vmn1r232	0
Mus_musculus_newGene_11898	423.402	0.304401	0.248674	1.22409	0.220917	0.410961
Atpaf1	1781.87	0.396475	0.0956086	4.14686	3.3707e-05	0.000270787
Nptx1	31.5283	0.910617	0.564991	1.61174	0.107019	0.246952
Cyp4a31	15764.3	0.587682	0.188978	3.1098	0.00187216	0.00925748
Cyp4b1	177421	-1.83529	0.15266	-12.022	2.7221e-33	4.28614e-31
Pdzk1ip1	15593.4	0.495025	0.0587413	8.42721	3.5401e-17	1.66392e-15
Rptor	4458.56	-0.0421431	0.0522176	-0.807067	0.419628	0.626203
Mus_musculus_newGene_2382	10.6797	-0.112932	0.725526	-0.155655	0.876305	0.940755
Mus_musculus_newGene_2383	9.23876	-0.0120115	0.706527	-0.0170008	0.986436	0.993601
Polg	4062.44	0.242807	0.0548033	4.43052	9.40064e-06	8.63331e-05
1700003H04Rik	0
Mogat2	1995.41	0.174873	0.120777	1.44789	0.147647	0.311591
Acot4	7994.4	0.303679	0.0761058	3.99022	6.60126e-05	0.000495634
Tbc1d19	2396.53	0.0786593	0.0919518	0.855441	0.392307	0.599809
Tekt5	14.3792	0.531329	1.08041	0.491783	0.622872	0.791754
Mus_musculus_newGene_11890	0.178438	1.05821	3.16075	0.334798	0.737778
Gm10217	0
Syngap1	606.26	0.214112	0.193067	1.10901	0.267427	0.467591
Mus_musculus_newGene_9400	1.0657	0.790546	2.10711	0.37518	0.707527
Pnliprp2	0
Hspa12a	3059.72	0.717434	0.0800762	8.95939	3.26466e-19	1.79467e-17
Mus_musculus_newGene_9403	65.1944	0.542068	1.0241	0.529312	0.596589	0.773443
Olfr1238	0
Psmd6	4088.54	0.0127472	0.101917	0.125074	0.900465	0.952808
Mrps30	2230.03	-0.00997056	0.0880176	-0.113279	0.909809	0.957598
Hcn1	3.65231	-4.13901	1.59363	-2.59723	0.00939792	0.0361654
Slc4a7	2404.21	0.479819	0.10895	4.40403	1.06258e-05	9.59194e-05
Fgf10	243.82	-3.20834	0.320177	-10.0205	1.23846e-23	1.02634e-21
Mus_musculus_newGene_1439	0
Atxn7	5146.09	-0.228019	0.0402944	-5.65882	1.52414e-08	2.43995e-07
Pawr	1703.7	-0.45281	0.131232	-3.45047	0.000559615	0.00326267
Ly6f	55.3284	-2.92593	0.387199	-7.55665	4.1358e-14	1.38345e-12
Zhx3	20503.3	-0.433934	0.0870557	-4.98456	6.21023e-07	7.41192e-06
A630095E13Rik	0
AI182371	15.6692	0.900641	0.680781	1.32295	0.185851	0.365175
Ly6g	0
Dlx2	0
Borcs6	521.533	0.103631	0.0755475	1.37174	0.170146	0.342999
Rhpn1	1064.49	0.670128	0.0857784	7.81231	5.61497e-15	2.10504e-13
Fgfrl1	1506.58	0.368679	0.0812113	4.53975	5.63215e-06	5.38634e-05
Ly6i	29.5146	-0.495228	0.616384	-0.803441	0.42172	0.628093
Gm4027	0
4931428L18Rik	0.801953	-0.976096	3.07726	-0.317197	0.751094
Fbxo31	1132.19	-0.00414538	0.0974135	-0.0425545	0.966057	0.984005
Spag11b	0
Olfr286	0
Mus_musculus_newGene_12964	4.37235	-0.0651862	0.977181	-0.0667084	0.946814	0.975696
Mus_musculus_newGene_12965	5.29664	-0.0852111	1.8512	-0.0460302	0.963286	0.982223
Robo1	453.606	-0.293952	0.140043	-2.09902	0.0358151	0.107489
Iqcb1	486.327	0.085752	0.103211	0.830844	0.406062	0.613389
Mylk	12398.4	-0.206703	0.101263	-2.04126	0.0412254	0.12024
Ccdc14	183.23	0.763456	0.166138	4.59531	4.32107e-06	4.22786e-05
Ropn1	0
Hcls1	226.875	-0.386559	0.127045	-3.04269	0.00234477	0.0112081
Gm17467	0
Eaf2	321.135	0.0773876	0.13796	0.560943	0.574837	0.757243
Mus_musculus_newGene_14493	3.98035	-0.0833544	1.50887	-0.0552431	0.955945	0.97995
Trub2	1225.38	0.208305	0.074628	2.79125	0.00525052	0.0221729
Mus_musculus_newGene_14496	2.63003	1.00695	2.15874	0.46645	0.640893	0.802978
Mus_musculus_newGene_14494	1.70411	-4.26601	2.99913	-1.42242	0.154905	0.321325
Mus_musculus_newGene_14498	8.09866	0.00892404	0.700098	0.0127468	0.98983	0.995096
Mus_musculus_newGene_14499	66.5939	0.347714	0.665371	0.522587	0.601262	0.776599
Wdr70	978.755	0.164245	0.079864	2.05656	0.0397286	0.116833
Ccrl2	295.802	0.0861106	0.165854	0.519194	0.603626	0.777985
Ccnd1	15558.3	0.205843	0.145597	1.41378	0.157425	0.32472
Hnrnph3	1634.53	-0.0216791	0.158648	-0.136649	0.891308	0.947988
Mus_musculus_newGene_1801	0.421717	-2.24664	3.10929	-0.722557	0.469952
Sirt1	2491.42	-0.0198019	0.0625213	-0.316723	0.751454	0.8722
Mybpc1	2.50187	0.220978	1.57252	0.140525	0.888245	0.94693
Sox11	22.8927	-0.356047	0.449855	-0.791471	0.428669	0.63403
Mypn	0.186901	1.05821	3.16075	0.334798	0.737778
Herc4	6436.19	-0.71403	0.100934	-7.07425	1.50261e-12	4.24661e-11
Hsf5	26.2737	-0.58992	0.517888	-1.13909	0.254666	0.452877
Gm10439	0
Cabp7	28.8708	-0.424645	0.437298	-0.971067	0.331515	0.538337
Mus_musculus_newGene_14119	66.4951	0.114362	0.3435	0.332931	0.739186	0.865322
Mus_musculus_newGene_13618	1.90809	0.0447783	1.64656	0.027195	0.978304	0.990389
Pdilt	160.075	-1.83496	0.245697	-7.4684	8.11785e-14	2.65504e-12
Umod	214861	-0.748441	0.121394	-6.1654	7.03071e-10	1.36071e-08
Eef1akmt2	484.465	0.318561	0.102097	3.12017	0.00180746	0.00898188
Mus_musculus_newGene_13615	347.714	-0.143688	0.327847	-0.438279	0.661184	0.817031
Mus_musculus_newGene_13614	3.62004	0.796792	1.12032	0.711217	0.47695	0.678446
Abraxas2	3036.51	0.223507	0.0576222	3.87883	0.000104959	0.000747808
Mus_musculus_newGene_9443	0.380154	2.0065	3.11211	0.64474	0.519096
Sars2	528.36	0.202254	0.121924	1.65885	0.0971456	0.230638
Slitrk3	2.35549	-4.73207	2.80024	-1.68988	0.0910506	0.219645
Ankrd46	3886.07	0.209796	0.0686785	3.05476	0.00225242	0.0108364
Utp3	1137.8	-0.0650553	0.0829356	-0.784407	0.432801	0.63816
5830473C10Rik	80.6453	1.21632	0.224144	5.42651	5.74674e-08	8.29065e-07
Runx3	66.1671	-1.07175	0.281347	-3.80935	0.000139333	0.000963144
Ppan	482.393	0.125251	0.163012	0.768352	0.442278	0.646953
Olfr1437	0
Zfp994	1311.96	0.0267857	0.122477	0.218699	0.826884	0.915056
Fuk	1250.71	0.312267	0.0559217	5.584	2.35049e-08	3.63609e-07
Mus_musculus_newGene_15729	14.9614	0.547035	0.574105	0.952848	0.340667	0.548751
Mus_musculus_newGene_9447	0.302573	1.66627	3.13456	0.53158	0.595017
Smyd5	802.951	0.400884	0.0840969	4.76693	1.87058e-06	1.99492e-05
Stard9	2295.23	-0.269401	0.105806	-2.54617	0.0108913	0.0407341
Erich4	1533.32	0.296644	0.0788127	3.76392	0.000167273	0.00112591
Tedc1	41.5318	0.359141	0.336675	1.06673	0.286095	0.490639
Rhox2g	0
Klf10	2169.89	-0.232636	0.302054	-0.770182	0.441192	0.646092
Fbxo27	18.2758	-0.0266888	0.54509	-0.0489622	0.960949	0.981524
Ints7	1751.22	0.364465	0.0579644	6.28774	3.22119e-10	6.55054e-09
Cd209d	2.6611	-1.84147	1.80644	-1.01939	0.308017	0.515325
Tnfsf13b	102.902	0.376203	0.209657	1.79437	0.0727538	0.185809
Lgals9	540.393	0.0353978	0.154059	0.229768	0.818272	0.910182
Lelp1	0
Sprr2j-ps	0
Lce1b	0
Eif4ebp1	436.649	-0.615353	0.245391	-2.50764	0.012154	0.0446124
Tbc1d9	960.946	-0.167647	0.161833	-1.03593	0.300237	0.505913
Tecr	7686.05	-0.26276	0.0740676	-3.54757	0.000388798	0.00235652
Rfx1	1150.43	0.105144	0.115032	0.914044	0.360694	0.569199
Dnaja2	9169.81	-0.314419	0.0655823	-4.79426	1.63275e-06	1.77041e-05
Gpt2	3671.95	-0.168589	0.0847312	-1.98969	0.0466251	0.132295
Itfg1	15916.7	-0.499816	0.0858613	-5.8212	5.84249e-09	9.9684e-08
Fmnl3	2202.18	-0.00327596	0.0974146	-0.033629	0.973173	0.987289
Tuba1b	6402.31	0.556891	0.104462	5.33104	9.76535e-08	1.34626e-06
Prpf40b	1005.16	0.06959	0.105293	0.660917	0.508666	0.703982
BC100530	0
Bicd1	3162.39	0.44809	0.0883039	5.07441	3.88706e-07	4.81113e-06
Stfa1	0
Ndufb3	1715.91	0.0395974	0.0970465	0.408025	0.683255	0.832045
Cflar	13473.1	-0.200931	0.0536702	-3.74381	0.000181247	0.00120771
Orc2	1782.92	-0.0444185	0.0877321	-0.506297	0.612648	0.784776
Nif3l1	1019.64	0.186793	0.0869133	2.14919	0.0316194	0.0974715
Ppil3	689.602	0.0717188	0.107378	0.667907	0.504193	0.700033
Clk1	3657.74	-0.188537	0.0728342	-2.58857	0.00963743	0.0369025
Sgo2a	67.227	0.502761	0.331094	1.51848	0.128893	0.282466
Nipsnap1	8655.67	-0.0369685	0.0782184	-0.472631	0.636476	0.799966
Agrp	32.2006	0.262889	0.315969	0.832008	0.405404	0.612693
Gm10553	0
Rab18	8949.11	-0.289053	0.0825879	-3.49994	0.000465357	0.00276744
Polr1a	3302.35	0.0964594	0.0791123	1.21927	0.222741	0.413308
Fzd9	24.6017	-0.865065	0.684637	-1.26354	0.206396	0.392594
Clip1	6451.9	-0.125527	0.0433242	-2.89738	0.00376297	0.0168292
Lingo1	14.5252	-0.698448	0.777236	-0.898631	0.368849	0.57752
Tmie	749.999	1.62927	0.125737	12.9577	2.12487e-38	4.21988e-36
Pcgf1	362.221	0.355738	0.115363	3.08365	0.00204475	0.00997887
Nkain2	19.3632	-1.70477	0.519829	-3.27949	0.00103996	0.00557513
Gm10272	0
Krtap10-4	0
Krtap12-1	0
Tspear	13.1206	-0.138277	0.656959	-0.210481	0.833293	0.917958
Kin	441.726	-0.0332962	0.108309	-0.307419	0.758525	0.875854
Gm11733	0
Usp27x	267.199	0.065102	0.156109	0.41703	0.676657	0.827254
Rnf40	3548.99	-0.0829124	0.0710403	-1.16712	0.243163	0.438433
C87977	0
Mtss1	8624.38	-0.908492	0.0706206	-12.8644	7.13801e-38	1.38027e-35
Washc5	6905.32	0.100931	0.054863	1.83969	0.0658137	0.172735
Sqle	4186.38	-0.339334	0.0984551	-3.44658	0.000567724	0.00330292
Klhl38	28.1998	0.0474131	0.462517	0.102511	0.918351	0.962631
Ndufb9	9298.58	0.105821	0.0769339	1.37547	0.168984	0.341109
Fbxo32	672.655	-0.155959	0.165468	-0.942536	0.345918	0.553779
Wdyhv1	280.742	0.198096	0.166081	1.19276	0.232962	0.425639
Gm20503	0.790651	-3.16052	3.07058	-1.02929	0.303343
Ankrd27	1840.35	-0.0260986	0.0757301	-0.344627	0.730375	0.860431
Mus_musculus_newGene_14254	0.103271	-0.673003	3.16075	-0.212925	0.831385
Card19	644.978	0.10435	0.0935025	1.11601	0.264418	0.464005
Gm30737	0
Mus_musculus_newGene_1431	1219.27	0.0879562	0.231026	0.38072	0.703411	0.844553
Mus_musculus_newGene_1430	28.8746	0.0665212	0.710138	0.0936736	0.925368	0.966311
Mus_musculus_newGene_1432	24.4405	-0.961132	0.470422	-2.04313	0.0410399	0.119868
Whamm	1113.37	-0.252145	0.0862223	-2.92436	0.00345161	0.0156397
4930402K13Rik	0
Ccdc149	409.466	-0.448046	0.121409	-3.6904	0.000223904	0.00145126
Olfr578	0
Ulbp1	84.3837	-1.27995	0.270232	-4.73649	2.17455e-06	2.27184e-05
Aldoa	47294.2	-0.0703159	0.087412	-0.804419	0.421155	0.62759
Cldn34c4	0
Mus_musculus_newGene_1383	10.0421	-0.0927404	0.770546	-0.120357	0.904201	0.954874
Mus_musculus_newGene_1380	11.8415	0.23275	1.14547	0.203191	0.838985	0.920816
Mus_musculus_newGene_1386	11.3571	-3.4084	0.860655	-3.96023	7.48763e-05	0.000556873
Rnf224	38.7067	1.71017	0.494745	3.45668	0.000546875	0.00319431
Ccdc159	160.79	0.0284321	0.168516	0.168721	0.866016	0.935274
Tgm3	2.28646	-2.32064	2.18311	-1.063	0.287783	0.492487
Abhd14a	1676.68	-0.0573502	0.071865	-0.798027	0.424855	0.630801
Zfand4	69.5545	0.445651	0.28536	1.56171	0.118355	0.26563
Sprr2d	0
Bag2	891.349	0.510818	0.0831947	6.14004	8.25018e-10	1.57734e-08
Sgsm1	421.174	-0.161337	0.110908	-1.45468	0.145757	0.309127
Med26	482.249	-0.0687898	0.121249	-0.567343	0.570481	0.753893
Zfp949	1168.11	0.0154864	0.0946442	0.163627	0.870025	0.93729
Nt5e	8203.4	-0.181595	0.10572	-1.7177	0.0858518	0.209953
Syncrip	7895.25	0.069806	0.0631747	1.10497	0.269173	0.469732
Snx14	3077.61	0.14319	0.0782874	1.82903	0.067395	0.175838
Tmem30b	2877.57	-0.335145	0.294418	-1.13833	0.254983	0.45333
Mreg	314.087	0.161548	0.18896	0.854934	0.392588	0.59984
Adgra3	7932.42	-0.0283881	0.0584427	-0.485743	0.627149	0.794305
Mndal	713.234	-0.813344	0.134756	-6.03568	1.58291e-09	2.91265e-08
5430427O19Rik	22.184	-0.386994	0.445069	-0.869516	0.384565	0.592988
Syp	370.163	-0.348424	0.157607	-2.21071	0.027056	0.0862006
Afap1	3639.69	0.264305	0.0578398	4.56961	4.88636e-06	4.71606e-05
Gm1140	0
Ablim2	147.322	0.168886	0.215669	0.783081	0.43358	0.638891
2900011O08Rik	12.2614	-1.23824	1.02454	-1.20858	0.226823	0.418314
Zbtb10	2287.71	-0.100786	0.0907668	-1.11038	0.266835	0.466871
Nfam1	156.383	-0.860304	0.241763	-3.55846	0.000373035	0.00227915
Hspb8	441.748	-1.31997	0.269243	-4.90253	9.46107e-07	1.08625e-05
Disp3	3.1766	2.14239	1.69513	1.26385	0.206283	0.392449
Zfp729b	1732.57	0.184021	0.096725	1.90251	0.057104	0.154454
Sox5	418.556	0.180369	0.150083	1.20179	0.229444	0.42177
Defb19	19.0484	-0.775667	0.434332	-1.78588	0.0741181	0.188211
Pih1d2	122.619	0.428797	0.199796	2.14617	0.0318593	0.0980347
Gm7682	0
Tmem150c	659.478	0.183234	0.103945	1.76279	0.0779356	0.195584
C330018D20Rik	1432.12	-0.044363	0.135743	-0.326816	0.743807	0.868303
Megf10	10.0327	0.387081	1.064	0.363798	0.716009	0.8524
Lmnb1	337.195	0.222118	0.136456	1.62776	0.103575	0.241251
Slc12a2	6587.38	-0.284953	0.12083	-2.35829	0.0183592	0.0628626
Prrc1	3016.93	0.0222065	0.0757184	0.293277	0.769311	0.881062
Mus_musculus_newGene_4260	3.80493	-1.38889	1.73789	-0.799183	0.424184	0.630272
Mus_musculus_newGene_4267	36.0753	-1.04931	0.471755	-2.22426	0.0261307	0.0837247
Mus_musculus_newGene_4269	1.45777	-3.36406	1.89069	-1.77927	0.0751952
Psma4	5819.62	-0.0151192	0.105765	-0.142951	0.886329	0.945795
Olfr1233	0
Olfr1234	0
Olfr1231	0
Olfr1232	0
Olfr1229	0
Olfr1230	0
Olfr1226	0
Mus_musculus_newGene_15793	0.998295	1.90698	2.91928	0.653238	0.513603
Olfr1224-ps1	0
Dtnbp1	2809.5	0.310173	0.0637555	4.86504	1.14433e-06	1.28768e-05
Fam219b	920.974	0.179431	0.0772073	2.32402	0.0201243	0.0676982
Myog	0
Wipi1	2522.61	-0.307728	0.106785	-2.88176	0.00395463	0.0175616
Git2	2081.51	-0.191353	0.0871443	-2.19582	0.028105	0.0888176
Lman1	10730.5	-0.144581	0.0799019	-1.80949	0.0703754	0.181611
Mus_musculus_newGene_15797	13.9813	-0.106514	0.515272	-0.206715	0.836233	0.919718
Mus_musculus_newGene_16098	4.25503	0.323869	1.08759	0.297785	0.765867	0.879586
Olfr409-ps1	0
Mus_musculus_newGene_16090	1.45845	0.475556	2.04633	0.232395	0.816232
Mus_musculus_newGene_16091	74.0044	0.336391	0.684969	0.491104	0.623353	0.791921
Mus_musculus_newGene_16092	2.14126	4.50082	3.04162	1.47974
Mus_musculus_newGene_15795	1.91192	0.0781914	1.63758	0.0477482	0.961917	0.981781
Mus_musculus_newGene_16094	0.586917	0.897654	3.10949	0.288682	0.772825
Dlgap2	2.45697	-2.41488	1.84456	-1.30919	0.190469	0.371434
Rnf152	6683.75	0.182405	0.104806	1.7404	0.0817882	0.202532
Adamts12	222.794	0.632633	0.281705	2.24573	0.0247216	0.0800357
Mus_musculus_newGene_8532	12.5893	-0.193425	0.500573	-0.386407	0.699195	0.8416
Ctsll3	0
Olfr77	2.87909	2.57873	2.46147	1.04764	0.294806	0.499938
Mus_musculus_newGene_15799	2.76615	-1.5585	1.80584	-0.863029	0.388121	0.596053
Fam71e1	92.4873	0.460295	0.203817	2.25837	0.0239225	0.0779871
Mus_musculus_newGene_10950	222.862	0.633945	0.319253	1.98572	0.0470649	0.13323
Nbeal2	5843.86	0.0320677	0.0914189	0.350778	0.725755	0.857601
4931428F04Rik	132.654	-0.337213	0.165992	-2.03151	0.0422038	0.122265
Gm47959	0
Fmr1	5003.1	-0.0142774	0.0930224	-0.153483	0.878018	0.941758
Hmgxb4	1036.88	0.115269	0.0850432	1.35542	0.175283	0.350598
Hddc2	304.08	0.243329	0.146157	1.66484	0.0959443	0.228646
Mus_musculus_newGene_8539	20.1218	-0.231124	0.669758	-0.345085	0.73003	0.860255
Mus_musculus_newGene_3817	4.78301	0.760473	1.09456	0.694774	0.487197	0.686906
Mus_musculus_newGene_3816	0.588244	-0.980962	3.11587	-0.314828	0.752893
Mus_musculus_newGene_4847	12.6593	1.00581	0.475961	2.11322	0.0345816	0.10457
Mus_musculus_newGene_4843	0.206542	-1.25007	3.16075	-0.395499	0.692475
Mus_musculus_newGene_4842	2.71212	-3.67054	1.73335	-2.11759	0.0342094	0.103696
Phex	6.57912	-1.0472	0.785089	-1.33386	0.182249	0.360411
Syt4	15.6722	-1.22318	0.516467	-2.36836	0.0178673	0.0615129
Mus_musculus_newGene_2142	12.8097	1.23149	0.710978	1.7321	0.0832557	0.205312
Mus_musculus_newGene_2148	66.5813	-1.57654	0.424664	-3.71244	0.000205268	0.0013459
Olfr1021-ps1	0
Gm28038	0
Mus_musculus_newGene_587	4.93969	0.253747	0.824449	0.307777	0.758252	0.875854
Mus_musculus_newGene_586	0.619627	-2.80515	3.08286	-0.909919	0.362865
Mus_musculus_newGene_583	4.05265	0.372967	1.28168	0.290998	0.771053	0.882278
Mus_musculus_newGene_588	0.602842	2.66539	3.08089	0.865136	0.386964
Il1rap	794.039	0.0510937	0.112136	0.455639	0.64865	0.808692
5730455P16Rik	2396.95	0.114526	0.0951333	1.20385	0.228649	0.420658
Mus_musculus_newGene_9177	0.754628	2.99569	3.06978	0.975866	0.329131
Mus_musculus_newGene_9179	0.721869	-3.02566	3.07489	-0.983988	0.325122
Gm12569	0
Olfr954	0
Gm20916	0
Olfr1307	0
Mus_musculus_newGene_17054	26.7021	0.272107	2.1504	0.126538	0.899306	0.952239
Smim20	1668.75	0.310436	0.0585036	5.30627	1.11889e-07	1.53197e-06
Mus_musculus_newGene_17059	6.27455	-1.59726	1.24518	-1.28275	0.199578	0.383796
Obscn	40.7838	0.059012	0.44368	0.133006	0.894189	0.94986
Gm8677	0
Mus_musculus_newGene_2857	61.6326	-0.0171023	0.484688	-0.0352852	0.971852	0.986972
Mus_musculus_newGene_2854	28.8463	0.463021	0.314787	1.4709	0.141318	0.302419
Mus_musculus_newGene_2855	2.78912	-0.0349192	1.57837	-0.0221236	0.982349	0.992323
Gm21677	1.31575	0.163121	2.08658	0.0781765	0.937688
Kdm4d	11.5197	-0.789402	0.559403	-1.41115	0.1582	0.325709
Gm379	0
Gm8660	0
Zfp853	19.1883	0.0083925	0.663645	0.0126461	0.98991	0.995101
Mus_musculus_newGene_7491	70.3846	-0.590949	0.263614	-2.24172	0.0249795	0.0806456
Fcgr3	227.96	-0.380577	0.183244	-2.07689	0.0378119	0.112244
Mus_musculus_newGene_639	2.26037	1.3726	1.37336	0.999447	0.317578	0.525262
Mapkapk2	7348.65	0.437495	0.0632976	6.91172	4.78824e-12	1.26258e-10
Il10	0.715562	1.24602	3.09181	0.403006	0.686944
Dyrk3	139.333	0.112212	0.187992	0.596897	0.550576	0.737348
Il19	0.186901	1.05821	3.16075	0.334798	0.737778
Mus_musculus_newGene_631	0.932652	-2.67127	3.06797	-0.870695	0.383921
Mus_musculus_newGene_630	2.80268	1.8188	1.76625	1.02975	0.303125	0.509383
Lnx2	1917.39	0.216671	0.0770746	2.81119	0.00493592	0.0210663
Mus_musculus_newGene_632	3.11091	1.27991	1.52731	0.838019	0.40202	0.608762
Cyp2j12	0.309372	-1.80319	3.13865	-0.574511	0.565622
Srl	650.221	0.732934	0.110139	6.65464	2.83992e-11	6.73153e-10
Zfp472	284.459	-0.0404602	0.120254	-0.336456	0.736527	0.864032
Mus_musculus_newGene_7496	1.06859	-3.58916	3.05923	-1.17322	0.240706
Rpia	646.751	-0.0849306	0.115624	-0.734541	0.462619	0.66536
Pate1	0
Krtap11-1	0
Mus_musculus_newGene_10728	43.4594	-0.253969	0.70623	-0.359613	0.719137	0.853876
Mus_musculus_newGene_10729	6.97378	2.21759	0.996985	2.2243	0.0261282	0.0837247
Mus_musculus_newGene_14651	8.96692	-0.412642	0.680746	-0.606163	0.544407	0.732523
Mus_musculus_newGene_14656	436.597	0.167403	0.1678	0.997631	0.318458	0.525968
Mus_musculus_newGene_14659	3.92897	0.578166	1.51994	0.380387	0.703658	0.844666
Gm4450	9941.52	-0.456028	0.107896	-4.22655	2.37301e-05	0.000197772
Mus_musculus_newGene_18555	55.2758	0.356782	1.56823	0.227506	0.82003	0.911267
Mus_musculus_newGene_18552	0.835663	-2.47682	2.97599	-0.832268	0.405258
Acaa1a	4458.64	-0.219866	0.0681881	-3.22441	0.00126234	0.00659098
Gm28035	2347.64	-1.36469	0.511624	-2.66737	0.00764477	0.0304355
Mus_musculus_newGene_4190	41.1087	0.234976	0.736755	0.318934	0.749777	0.871007
Gm20890	0
AI593442	3.28926	-2.56476	1.75771	-1.45915	0.144524	0.307504
Foxd1	102.334	0.778491	0.277675	2.8036	0.00505351	0.0214519
Scgb2b18	0
Spats2	1461.12	0.17263	0.0595861	2.89715	0.00376572	0.0168346
Prss58	0
Mus_musculus_newGene_1170	1.25868	-3.82679	3.05424	-1.25295	0.210225
B3gnt7	424.498	-0.413057	0.256119	-1.61275	0.106798	0.246597
Mus_musculus_newGene_15521	2.14003	2.56307	2.56018	1.00113	0.316765	0.524477
Apoa4	436.844	-0.258428	0.186726	-1.38399	0.16636	0.337799
Mus_musculus_newGene_15524	0
Vmn2r26	1.62774	2.04905	1.91816	1.06824	0.285413	0.489852
Mus_musculus_newGene_19605	0.386528	-2.13511	3.11587	-0.685236	0.493195
Ldah	2779.27	-0.0979697	0.063438	-1.54434	0.122507	0.272204
Mus_musculus_newGene_19603	0.637566	-2.84318	3.0814	-0.922693	0.356167
Cdkn1c	1208.73	0.791797	0.125495	6.30941	2.80108e-10	5.74392e-09
Gdf7	41.3518	-0.429295	0.434298	-0.988481	0.322917	0.530194
Gpr160	1313.75	0.352318	0.117084	3.00911	0.00262011	0.0123625
Mus_musculus_newGene_11451	1142.49	-0.923244	0.191893	-4.81126	1.49985e-06	1.63839e-05
Mus_musculus_newGene_11450	92.2528	-1.13176	0.381034	-2.97024	0.00297564	0.0137372
Mus_musculus_newGene_11453	5.47084	0.752487	0.937635	0.802537	0.422242	0.628488
Prrt1	35.1545	-0.267342	0.377778	-0.70767	0.47915	0.680054
Mus_musculus_newGene_11455	11.2605	-2.44256	0.861578	-2.83498	0.00458289	0.0198011
Mus_musculus_newGene_11454	68.5473	0.0687201	0.339793	0.202241	0.839728	0.921265
Mus_musculus_newGene_11457	0.0934506	0.481139	3.16075	0.152223	0.879011
Mus_musculus_newGene_11459	23.7645	-0.406385	0.955835	-0.425162	0.670719	0.823145
Mus_musculus_newGene_11458	43.8096	0.780279	0.636983	1.22496	0.220591	0.410632
Olfr29-ps1	0
Mus_musculus_newGene_12592	9.50542	-0.835106	2.90161	-0.287808	0.773494	0.883438
Mus_musculus_newGene_11183	32.4298	-1.84909	0.549213	-3.36679	0.000760482	0.0042516
Mus_musculus_newGene_11182	2.42011	3.38973	1.71825	1.97278	0.0485208	0.136271
Mus_musculus_newGene_11180	30.7108	-2.93115	0.601828	-4.87041	1.1137e-06	1.25692e-05
Dock3	43.832	-1.06343	0.669177	-1.58916	0.112024	0.255531
Ralyl	43.1006	-1.31625	0.46434	-2.83468	0.00458721	0.0198155
Cplx3	15.6455	-0.224789	0.510614	-0.440232	0.659769	0.816296
Wdr34	878.574	-0.212964	0.101399	-2.10026	0.0357062	0.107206
Plekhg5	1572.1	0.395472	0.107841	3.66717	0.000245253	0.00157436
Slc7a12	3470.36	2.23329	0.476916	4.68278	2.83012e-06	2.88029e-05
Mus_musculus_newGene_1113	20.5084	-0.151036	0.432178	-0.349477	0.726732	0.858218
Olfr111	2.50471	0.0470333	1.37262	0.0342653	0.972666	0.987289
Mus_musculus_newGene_6519	1.36981	1.21264	2.78399	0.435576	0.663145
Gm10228	0
Gpr87	13.0618	-0.117814	0.538384	-0.218829	0.826783	0.915056
Guca2a	36.8256	-0.175453	0.403693	-0.43462	0.663839	0.818712
Eps8	13086.2	-0.192377	0.0609634	-3.15561	0.00160161	0.00808004
Unc93a	1.30022	3.77597	2.57241	1.46787	0.142138
Parp3	1218.11	-0.493531	0.0877817	-5.62225	1.88483e-08	2.9763e-07
Gipc1	2241.13	0.111118	0.0669717	1.65917	0.0970809	0.230559
Ddx39b	4394.14	-0.12443	0.0591712	-2.10288	0.0354762	0.10676
Vmn1r16	0
Vmn1r217	0
Vmn1r19	14.4156	-0.042645	0.578037	-0.0737756	0.941189	0.973582
Srp54b	4536.39	0.259567	0.148497	1.74796	0.0804709	0.200328
Mus_musculus_newGene_3486	5.98846	1.36178	1.07486	1.26694	0.205176	0.390883
Pparg	345.419	-2.11559	0.664563	-3.18343	0.0014554	0.00744379
Kat6a	10491.8	-0.201136	0.0397377	-5.06158	4.15807e-07	5.11498e-06
Gins4	705.439	-0.194629	0.120362	-1.61702	0.105873	0.245116
Mus_musculus_newGene_3480	66.6738	-0.364192	0.29637	-1.22884	0.21913	0.40873
Sugct	7188.3	-0.471892	0.0897421	-5.25832	1.45381e-07	1.94819e-06
Hoxc12	0
Sfrp1	10973.9	-0.0334256	0.0880044	-0.379817	0.704081	0.844897
Htr1a	0.289896	-1.72304	3.14495	-0.547876	0.583777
Mier1	5349.89	-0.347268	0.0925745	-3.75123	0.000175968	0.00117725
Tgif2	180.685	0.662857	0.33807	1.96071	0.0499131	0.139224
Mob4	3815.85	-0.257933	0.088847	-2.90312	0.0036947	0.0165709
Rftn2	213.505	0.171323	0.198316	0.86389	0.387648	0.595671
Boll	27.6102	-1.05637	0.58526	-1.80495	0.071082	0.182967
Gm10352	0.489539	0.432194	2.45487	0.176056	0.86025
Olfr457	9.77448	0.842951	0.578383	1.45743	0.144999	0.308053
Emp1	2251.64	-0.343912	0.11999	-2.86616	0.00415478	0.0182664
Rtn1	216.675	-0.355004	0.43013	-0.825341	0.409178	0.616238
Ccdc175	2.67758	2.03603	2.09025	0.974058	0.330028	0.53695
Serpina1f	8304.71	-0.262571	0.158131	-1.66046	0.0968213	0.230067
Drosha	4477.74	-0.113027	0.0603514	-1.87282	0.0610937	0.162651
Psmb5	3965.99	0.0612242	0.0907002	0.675017	0.499665	0.696466
Pabpn1	3538.4	0.105405	0.085416	1.23402	0.217195	0.406236
6030458C11Rik	1356.07	-0.00654817	0.0766889	-0.0853862	0.931954	0.969697
Pdzd2	13674.1	0.120363	0.0404809	2.97331	0.00294602	0.0136147
Slc22a17	1310.51	-0.0715658	0.0802795	-0.891458	0.372684	0.58113
Gkn2	0
Fam228a	72.1749	0.304703	0.275693	1.10523	0.269062	0.469612
Gm9573	0
Mus_musculus_newGene_3738	59.888	-3.12502	1.10555	-2.82667	0.00470341	0.0202113
Mus_musculus_newGene_3739	8.66296	-0.55439	0.997037	-0.556038	0.578185	0.759973
Mus_musculus_newGene_3730	14.0925	0.444743	0.440891	1.00874	0.313101	0.520866
Mus_musculus_newGene_3731	0.378765	2.00227	3.11236	0.64333	0.52001
Mus_musculus_newGene_3732	50.2958	0.0101512	0.34112	0.0297584	0.97626	0.989087
Mus_musculus_newGene_3733	9.93152	0.481845	0.606134	0.794948	0.426644	0.63252
Olfr484	0
Gm10273	667.729	0.736699	1.24941	0.589639	0.555433	0.74125
Mus_musculus_newGene_17938	252.77	0.228044	0.163331	1.3962	0.162654	0.332333
Mus_musculus_newGene_17936	148.753	0.497013	0.28171	1.76427	0.0776864	0.195114
Cybb	601.196	-0.394802	0.111167	-3.55144	0.000383127	0.00232791
Mus_musculus_newGene_17930	1.28003	-0.235009	2.37215	-0.0990702	0.921083
Hyal5	18.809	0.0434147	0.568326	0.0763905	0.939108	0.972836
Hyal6	4.70704	0.23585	1.08915	0.216546	0.828562	0.915828
Rab7b	130.12	-0.787664	0.20769	-3.7925	0.000149137	0.00102162
Ing3	1509.16	0.059567	0.0769337	0.774263	0.438775	0.64388
Wnt16	63.711	0.00495064	0.291221	0.0169996	0.986437	0.993601
Fam3c	1604.68	0.11202	0.112982	0.991488	0.321448	0.528853
Auts2	1913.07	0.499287	0.136119	3.66802	0.000244439	0.00157005
Limk1	422.223	-0.272984	0.101699	-2.68423	0.00726968	0.0291714
Eln	693.824	1.03076	0.274037	3.76141	0.000168958	0.00113552
Pot1a	854.9	0.389496	0.0852806	4.56724	4.94198e-06	4.76557e-05
Cldn16	573.282	0.0735248	0.114126	0.644243	0.519418	0.71291
Chrm4	4.25051	1.29104	1.12489	1.1477	0.251094	0.448732
Notch3	2519.04	0.147638	0.167029	0.883905	0.376747	0.585768
Cd84	80.2926	-0.518906	0.250401	-2.0723	0.0382378	0.11331
Stox2	1382.71	-0.0526628	0.116352	-0.452616	0.650826	0.810004
Tmprss11a	1.70974	-4.26812	3.04687	-1.40082	0.161267	0.330143
Serpina1e	119.926	1.24482	0.586119	2.12383	0.0336842	0.102503
Ecm1	4914.91	0.680078	0.17591	3.86606	0.000110607	0.000782739
Pmel	104.612	-1.98517	0.260259	-7.62769	2.39e-14	8.24495e-13
Pias3	805.677	0.0958229	0.0960855	0.997267	0.318635	0.526141
Nudt17	48.9718	-0.225735	0.37181	-0.607125	0.543768	0.731949
Cd63	27674.5	0.464249	0.0871234	5.32864	9.89508e-08	1.36329e-06
Pex11b	1783.57	-0.126217	0.0877609	-1.43819	0.150379	0.31517
Dgka	1166.77	-0.035941	0.0847366	-0.42415	0.671456	0.823729
Polr3gl	542.457	-0.36409	0.106172	-3.42924	0.00060527	0.00348552
Mmp19	87.1374	-0.745366	0.456798	-1.63172	0.102739	0.240006
Dnajc14	4839.32	-0.181203	0.0498978	-3.63149	0.000281789	0.00177936
Mus_musculus_newGene_2466	0
Mus_musculus_newGene_2465	9.64443	1.82024	1.49712	1.21583	0.22405	0.414865
Mus_musculus_newGene_2462	5.97189	-0.841573	0.922045	-0.912724	0.361387	0.569804
Mus_musculus_newGene_2461	24.6213	0.134336	0.396784	0.338561	0.73494	0.863069
Mus_musculus_newGene_2460	2.59046	-0.554499	2.1664	-0.255954	0.797986	0.89882
Mus_musculus_newGene_13039	0.302573	1.66627	3.13456	0.53158	0.595017
Mus_musculus_newGene_13032	2.15647	4.5063	1.65316	2.72587	0.00641321	0.0262287
Mus_musculus_newGene_13034	12.2428	1.20367	0.717892	1.67667	0.0936062	0.224289
Actg1	56268.4	0.264332	0.0584908	4.5192	6.20723e-06	5.88526e-05
4833420G17Rik	2000.9	0.00229291	0.0681559	0.0336422	0.973162	0.987289
Mus_musculus_newGene_9235	261.292	-0.883417	0.183655	-4.8102	1.50777e-06	1.64623e-05
Mus_musculus_newGene_9232	2.00436	0.2976	2.24681	0.132455	0.894625	0.950122
Gm38431	1318.87	-0.669157	0.378437	-1.76821	0.0770256	0.193786
Slc25a15	14915.8	0.46125	0.0940128	4.90624	9.28371e-07	1.067e-05
Ccdc137	722.74	0.0072846	0.086025	0.0846801	0.932516	0.970016
Cox10	1448.95	0.359538	0.0579379	6.20558	5.44953e-10	1.07354e-08
Cd177	4.72169	3.39366	1.13163	2.9989	0.00270955	0.0127057
Opa3	4938.04	-0.0989815	0.0620029	-1.5964	0.110399	0.252538
Hbb-bh1	0
Mus_musculus_newGene_19112	0
Mus_musculus_newGene_19113	1.21461	0.920767	2.38392	0.386241	0.699318
Serpina6	3.57262	-1.86367	2.1017	-0.886745	0.375216	0.584211
Mus_musculus_newGene_19118	0
Olfr748	0
2610044O15Rik8	819.229	0.14638	0.0852316	1.71743	0.0859001	0.210048
Rspo3	55.7001	-0.706972	0.597001	-1.1842	0.236332	0.429489
Echdc1	4644.2	-0.0156906	0.100532	-0.156076	0.875973	0.940581
Mgat4c	26.4187	-0.0123567	0.364689	-0.0338828	0.972971	0.987289
Bola2	646.118	0.157746	0.11067	1.42537	0.15405	0.320155
Spag7	1445.56	0.000525719	0.0722546	0.00727593	0.994195	0.997407
Psmb6	5149.87	-0.165285	0.0831992	-1.98662	0.0469644	0.133001
Rtn3	28580.4	-0.0698475	0.0511875	-1.36454	0.172397	0.346251
Atl3	10504.9	-0.0169753	0.0792952	-0.214077	0.830487	0.916784
Cxcl14	634.42	-1.29162	0.175603	-7.35534	1.90441e-13	5.98017e-12
Slc25a48	2638.24	0.0340512	0.0774869	0.439444	0.66034	0.816636
Zfand5	4805.57	0.230928	0.083245	2.77408	0.00553586	0.0231869
Ctsm	0
Ddx46	4650.61	0.198806	0.0564743	3.52029	0.000431079	0.00258647
AI606181	474.828	0.0744997	0.106247	0.701192	0.483183	0.683651
Cemip2	4985.3	-0.434126	0.0416134	-10.4324	1.76445e-25	1.64116e-23
Slc22a19	4823.27	-2.8011	0.312469	-8.9644	3.11984e-19	1.72366e-17
9530068E07Rik	16080.5	-0.437437	0.0704372	-6.21031	5.28791e-10	1.04638e-08
Atp2a3	2022.37	0.258552	0.153946	1.6795	0.0930555	0.223236
Macrod1	1157.83	-0.667468	0.101987	-6.54461	5.96513e-11	1.34179e-09
Cfap298	660.182	0.0248016	0.0775307	0.319893	0.749049	0.870659
Synj1	3625.15	0.0678951	0.0679878	0.998636	0.317971	0.525557
Ifnar2	1365.16	-0.0550239	0.0939696	-0.58555	0.558178	0.743653
Prkaca	4998.64	-0.172818	0.0611442	-2.8264	0.00470748	0.0202205
Il27ra	57.3386	-0.182568	0.272334	-0.670384	0.502613	0.698456
Mrps27	1696.63	0.376268	0.081412	4.62178	3.80462e-06	3.76432e-05
Zfp598	2300.41	-0.27542	0.0833244	-3.30539	0.000948444	0.0051509
Terb2	0
Chst1	327.662	-0.638241	0.183267	-3.48257	0.000496633	0.0029327
Mrgprb5	0
Mrgprb4	0
Duoxa1	3.81624	-5.42729	2.64718	-2.05021
Sord	107626	-0.202954	0.0879968	-2.30638	0.0210892	0.0702889
Rfx3	1860.73	0.278366	0.0783382	3.55339	0.000380302	0.00231457
S100pbp	2668.49	0.189967	0.0618552	3.07116	0.00213226	0.0103463
Anxa4	4961.32	0.0361748	0.0771832	0.468688	0.639292	0.801761
Mus_musculus_newGene_5389	78432.9	-2.07968	1.93242	-1.0762	0.281836	0.486044
Nfu1	1155.13	0.0140947	0.0858976	0.164087	0.869663	0.937218
Gfpt1	7230.09	-0.320485	0.0804215	-3.98506	6.74624e-05	0.000505143
Gm3005	2.15712	-0.878973	1.87917	-0.467744	0.639967	0.802303
Tgfa	587.809	-0.425756	0.203021	-2.0971	0.0359846	0.10791
Pcyox1	9698.21	0.028221	0.0710312	0.397304	0.691143	0.836989
Bbs1	1427.94	0.470855	0.0931992	5.05213	4.36899e-07	5.34759e-06
Zdhhc24	829.125	0.0588832	0.0904829	0.650766	0.515197	0.70937
Fam84a	1304.44	-0.172137	0.103978	-1.65552	0.0978188	0.231787
Slc34a3	2554.39	1.0329	0.104881	9.84831	6.97055e-23	5.31691e-21
Wdr49	0.698314	1.22017	3.09299	0.394495	0.693216
Btbd19	73.9982	-0.289735	0.256884	-1.12788	0.259369	0.458282
Kncn	0.213718	-1.25007	3.16075	-0.395499	0.692475
B3gnt9	125.274	-0.221352	0.207818	-1.06512	0.286821	0.491464
Srsf2	5664.88	0.10207	0.0695389	1.46782	0.142154	0.303582
Mks1	316.288	0.560282	0.146919	3.81353	0.000136995	0.000949359
Pomt2	2571.97	0.0446434	0.0630799	0.707728	0.479114	0.680054
Tspan8	2343.81	-0.105938	0.112572	-0.941068	0.34667	0.554209
Svip	1844.62	-0.135562	0.0791752	-1.71218	0.0868631	0.211802
Cds1	3419.9	-0.0389726	0.0510074	-0.764059	0.444832	0.649568
Bmp3	544.904	-0.269277	0.4257	-0.632552	0.527026	0.718876
Prkg2	111.367	0.722692	0.302524	2.38888	0.0169	0.0586867
Fgf5	0
Antxr2	822.833	-0.0736509	0.118179	-0.623214	0.533144	0.724162
Serpini1	290.822	-0.735064	0.152255	-4.82784	1.38023e-06	1.51879e-05
Olfr810	0
Mus_musculus_newGene_6755	0.944291	-2.67127	3.06797	-0.870695	0.383921
Mus_musculus_newGene_6757	1.25687	1.67799	2.00673	0.83618	0.403053
Mus_musculus_newGene_6756	0.390883	1.02677	3.13927	0.327072	0.743614
Mus_musculus_newGene_6751	37.2592	1.87951	0.77201	2.43457	0.0149094	0.0528479
Mus_musculus_newGene_6753	37.6025	0.417331	0.301373	1.38477	0.166124	0.337422
Scgb2b24	0
Gm13078	0
Hnrnpa1	5280.88	-0.159769	0.0679042	-2.35286	0.0186297	0.0636011
Olfr518	0.535315	2.50738	3.08716	0.812196	0.416679
Bex3	459.528	0.216152	0.124924	1.73026	0.0835832	0.205798
Mus_musculus_newGene_4443	63.187	-0.107955	0.329646	-0.327486	0.7433	0.868096
Mus_musculus_newGene_4444	0.504288	2.40656	3.09152	0.778438	0.436311
Mid1	739.156	0.526736	0.143751	3.66422	0.000248094	0.00158798
Klhl35	17.3423	0.463045	0.415279	1.11502	0.264841	0.464597
G2e3	1197.64	0.121124	0.100573	1.20435	0.228456	0.420427
Cops4	2782.78	-0.0677872	0.0833868	-0.812925	0.416261	0.623289
Sgcg	17.002	-2.51876	0.969809	-2.59717	0.00939961	0.0361654
Wdr38	63.3325	0.0481787	0.335549	0.143582	0.885831	0.945709
Nkx6-1	21.6161	0.529578	0.616807	0.858579	0.390573	0.598019
Golga7b	5.00953	-5.81978	1.69325	-3.43704	0.000588103	0.00340624
Gtpbp1	2696.68	-0.17715	0.0638402	-2.7749	0.0055219	0.0231372
Prh1	0
Gatad1	6890.89	-0.442705	0.0850892	-5.20284	1.96268e-07	2.57226e-06
Mark3	7579.41	-0.224639	0.0693017	-3.24147	0.00118916	0.00626524
Slc23a2	2451.81	0.0981497	0.0803349	1.22176	0.2218	0.412153
Hsbp1l1	119.547	-0.181401	0.210302	-0.862577	0.38837	0.596311
Grin3b	118.682	0.330607	0.234242	1.41139	0.15813	0.325656
Zfp995	172.84	0.136054	0.192477	0.70686	0.479654	0.680448
Zbtb2	1031.59	0.0397999	0.0922176	0.431587	0.666041	0.819996
Fign	1111.85	0.283082	0.0773415	3.66016	0.000252058	0.00160914
Mus_musculus_newGene_7932	52.3761	0.190996	0.367886	0.519172	0.603641	0.777985
Mus_musculus_newGene_7933	86.328	-0.138782	0.321554	-0.431597	0.666034	0.819996
Bola3	2080.26	-0.113191	0.0667599	-1.69549	0.0899831	0.217834
Mus_musculus_newGene_7931	57.8981	0.0672287	0.338092	0.198847	0.842382	0.922963
Mus_musculus_newGene_7936	115.811	-0.276723	0.992581	-0.278791	0.780405	0.888067
Mus_musculus_newGene_7937	1.18461	3.64303	3.05409	1.19284	0.232934
AI467606	119.825	-0.391703	0.180754	-2.16705	0.0302312	0.0940337
Mus_musculus_newGene_7938	3.93295	0.771921	1.32493	0.582611	0.560155	0.74533
Trim21	461.971	-0.123566	0.119866	-1.03087	0.302603	0.508739
Mus_musculus_newGene_1192	11.1274	0.323569	1.0374	0.311904	0.755114	0.874401
F930015N05Rik	28.779	0.238556	0.518848	0.459781	0.645674	0.806665
Mus_musculus_newGene_1196	15.3898	0.269587	0.606044	0.444832	0.656441	0.814003
Mus_musculus_newGene_1197	22.015	-1.58571	0.442491	-3.58359	0.000338898	0.00209028
Svs3b	0
Zfp965	153.449	2.86012	1.14625	2.4952
Gm4724	119.255	1.76276	0.409731	4.30223	1.6909e-05	0.000146403
Pcnt	3903.28	0.166755	0.0620857	2.68588	0.00723382	0.0290512
Gm11009	0.677838	2.83838	3.03609	0.93488	0.34985
Gmcl1	1884.61	0.0647519	0.0640878	1.01036	0.312322	0.519924
Mxd1	1056.26	-0.122716	0.0863823	-1.42061	0.15543	0.322057
Snrnp27	1118.51	-0.0461302	0.11004	-0.419215	0.675059	0.826207
Zfp968	23.0297	2.96769	0.687877	4.31428	1.60123e-05	0.000139516
2610507B11Rik	50015.1	-0.140898	0.043422	-3.24486	0.00117507	0.00620437
Mus_musculus_newGene_5478	7.28679	-0.452563	0.667764	-0.677728	0.497944	0.69499
Mus_musculus_newGene_5476	31.994	0.297553	0.380786	0.781417	0.434557	0.639775
Gypa	22.1044	0.713919	0.547261	1.30453	0.192052	0.373597
Mus_musculus_newGene_5472	66.0551	0.229201	0.277315	0.826499	0.408521	0.615673
Mus_musculus_newGene_18829	0
Mus_musculus_newGene_18828	8.71176	-0.483198	0.649521	-0.743929	0.456919	0.660288
Mus_musculus_newGene_18820	1.3635	-0.937796	2.78117	-0.337195	0.73597
Scarf1	511.71	-0.233812	0.133153	-1.75597	0.0790937	0.197762
Sltm	2217.67	-0.0501177	0.0838694	-0.597568	0.550128	0.736891
Nedd4	44350.4	-0.0287417	0.0534544	-0.537686	0.590794	0.769572
Rsl24d1	1627.56	0.0603999	0.0678236	0.890543	0.373174	0.581813
Ccnb2	63.04	0.386085	0.317219	1.21709	0.223568	0.41439
Crocc2	5.2893	0.786865	1.46972	0.535383	0.592385	0.770571
Gbp2b	7.56536	-2.00402	0.872485	-2.29692	0.0216236	0.0717337
Dnm3	1612.26	0.173483	0.103814	1.67109	0.0947043	0.226352
Klhdc4	1009.05	0.0882689	0.0736559	1.1984	0.230763	0.423383
Daam2	1631.88	1.05802	0.145899	7.25174	4.11436e-13	1.23903e-11
Ube2dnl1	0
Plekha1	7572.68	0.78727	0.0717356	10.9746	5.06238e-28	5.39107e-26
Mrps28	780.369	-0.243193	0.10573	-2.30014	0.0214404	0.0712541
Vmn2r51	0
Thada	3382.84	0.142022	0.0529245	2.68348	0.00728596	0.0292167
Mnt	1797.43	-0.0341904	0.0721911	-0.47361	0.635778	0.79931
Abcg8	12.4621	1.02528	0.575183	1.78253	0.0746631	0.189151
Adcyap1	0.503614	-2.50904	3.09563	-0.810512	0.417646
Slc25a46	5565.41	0.142216	0.0775702	1.83339	0.0667445	0.174554
Polr2d	558.91	0.13589	0.105446	1.28871	0.197498	0.381097
Olfr1250	0
Mus_musculus_newGene_2507	0.740864	-3.06065	3.07373	-0.995745	0.319374
Mus_musculus_newGene_16545	18.3786	0.433686	0.530998	0.816738	0.414078	0.621159
Olfr1253	0
Kbtbd2	2410.55	-0.133383	0.0641046	-2.0807	0.037461	0.111383
Plg	8.20276	-2.18608	0.864093	-2.52991	0.0114091	0.0422907
2610301B20Rik	965.737	0.21102	0.122602	1.72117	0.0852202	0.208709
Olfr727	0
Olfr48	0.196826	1.05821	3.16075	0.334798	0.737778
Csn1s2a	0
Zfp64	607.779	-0.100797	0.103865	-0.970457	0.331819	0.538671
Lrrcc1	1283.63	0.0101364	0.123248	0.0822443	0.934452	0.970947
Ano5	329.651	0.513781	0.172157	2.98437	0.00284164	0.0132071
Slc2a9	1522.6	0.0316004	0.0924694	0.341739	0.732547	0.861701
Eif2ak4	1661.77	0.389672	0.08344	4.67009	3.01074e-06	3.04864e-05
Wdr1	10622	0.0538768	0.0441504	1.2203	0.22235	0.412826
Zfp458	698.278	-0.729643	0.126497	-5.76805	8.01929e-09	1.34534e-07
Ovol3	9.20065	-0.27252	0.520103	-0.523974	0.600297	0.775948
Soga1	1654.59	-0.46473	0.193323	-2.40391	0.0162209	0.0567038
Mus_musculus_newGene_3138	11.0268	0.857208	1.23357	0.694898	0.487119	0.68684
Mus_musculus_newGene_3139	7.29743	1.32632	1.03218	1.28498	0.198801	0.382739
Mus_musculus_newGene_3130	1.59308	-0.48151	2.30187	-0.209182	0.834306
Mus_musculus_newGene_19882	2539.32	1.11846	0.133479	8.37934	5.32271e-17	2.44956e-15
Mus_musculus_newGene_19883	0
Mus_musculus_newGene_19881	38.6392	0.70422	0.367331	1.91713	0.0552216	0.150489
Mus_musculus_newGene_19886	9.41822	0.153545	0.630892	0.243377	0.807713	0.905105
Mus_musculus_newGene_19885	650.348	-0.0836037	0.140185	-0.596382	0.55092	0.737639
Mus_musculus_newGene_19888	2.58645	-0.546275	1.03118	-0.529759	0.596279	0.773335
Mus_musculus_newGene_5789	0.200947	1.05821	3.16075	0.334798	0.737778
Pcolce2	121.585	-0.42642	0.23809	-1.791	0.0732927	0.186696
Cd48	75.0346	-1.24818	0.302783	-4.12238	3.74984e-05	0.000297236
Clpx	11070.6	1.17796	0.122539	9.61293	7.05148e-22	4.90356e-20
Dxo	1139.79	-0.178735	0.0939914	-1.90161	0.0572218	0.154754
Xaf1	165.306	-0.507102	0.201242	-2.51986	0.0117402	0.0432994
Mus_musculus_newGene_10902	0.413085	-2.22009	3.11081	-0.713668	0.475432
Bptf	9787.26	-0.120293	0.0591814	-2.03262	0.0420907	0.122021
Map2k7	2137.35	-0.0609076	0.0698341	-0.872176	0.383113	0.591617
Ltbp4	4832.2	-0.568455	0.103894	-5.4715	4.46247e-08	6.5668e-07
Sox30	6.14289	-0.47487	1.08654	-0.437046	0.662078	0.817691
Usp42	1370.35	0.0564188	0.0951638	0.59286	0.553275	0.739688
Mus_musculus_newGene_2623	1.4458	-4.02766	3.0506	-1.32028	0.186741
Mus_musculus_newGene_17597	7.09392	0.733152	0.673728	1.0882	0.276506	0.479115
Mus_musculus_newGene_17486	3.76938	-1.29158	1.04072	-1.24104	0.21459	0.403276
Mus_musculus_newGene_17487	5.80268	-0.916447	1.33411	-0.686933	0.492125	0.690278
Mus_musculus_newGene_17482	0.983713	0.468068	2.96286	0.157979	0.874474
Mus_musculus_newGene_17483	0.309813	-1.80495	3.13852	-0.575097	0.565226
Mus_musculus_newGene_17488	7.18182	-0.44553	1.31866	-0.337867	0.735464	0.863441
Mus_musculus_newGene_2261	4.23303	5.4809	2.11993	2.58542	0.00972614	0.0371647
Mus_musculus_newGene_2269	24.3829	0.279458	0.545287	0.512497	0.608303	0.781481
Mus_musculus_newGene_17456	10.5147	0.953637	0.600622	1.58775	0.112343	0.256047
Sfn	201.516	0.354294	0.429731	0.824456	0.409681	0.616778
Neurl4	6409.72	-0.0283612	0.0658257	-0.430853	0.666575	0.820252
Olfr370	0.206248	-1.25007	3.16075	-0.395499	0.692475
Aadat	13057.1	-0.996576	0.169488	-5.87993	4.10441e-09	7.13424e-08
Dmac2	3097.84	-0.241514	0.0489213	-4.93678	7.9422e-07	9.27228e-06
Mus_musculus_newGene_9031	6.55843	-2.05744	1.12358	-1.83115	0.0670782	0.175156
Gm5890	0
Col11a1	15.1866	-0.294257	0.780154	-0.377178	0.706041	0.846144
Mus_musculus_newGene_2596	0.806149	-0.0705345	3.05882	-0.0230594	0.981603
Zfp474	0
Olfr374	4.79961	-0.154079	1.18621	-0.129892	0.896652	0.950735
Mus_musculus_newGene_7169	84.6994	1.12242	0.440994	2.5452	0.0109215	0.0408264
Mus_musculus_newGene_7168	0
Togaram2	2.28599	0.0920188	1.90643	0.0482676	0.961503	0.981771
Fkbp9	7199.2	-0.39254	0.0473519	-8.28985	1.1339e-16	5.04966e-15
Mus_musculus_newGene_8921	1603.62	0.145548	0.22274	0.653441	0.513472	0.707959
Mus_musculus_newGene_16535	0
Mus_musculus_newGene_16539	13.8451	0.812764	0.590388	1.37666	0.168617	0.340696
Mus_musculus_newGene_16538	156.713	0.651453	0.238272	2.73407	0.00625567	0.0256797
Fxyd6	176.869	0.143652	0.193847	0.741058	0.458658	0.661996
Cyp2b19	1.81892	0.119324	2.28103	0.0523113	0.958281	0.980619
Mus_musculus_newGene_19708	0.798065	-1.65101	3.08286	-0.535544	0.592274
Hsd11b1	6275.77	-1.23352	0.350143	-3.52292	0.000426824	0.00256374
Gm3015	0
Gm21987	0.49265	2.37559	3.09293	0.768073	0.442444
Gm21725	0
Entpd4	8432.28	-0.493029	0.152053	-3.24249	0.0011849	0.00624429
Mus_musculus_newGene_13330	36.2502	-0.0916586	0.386541	-0.237125	0.81256	0.907445
Mus_musculus_newGene_19705	3.96922	0.0577545	1.25372	0.0460664	0.963257	0.982223
Fam83e	9.39708	0.0624239	0.864972	0.0721686	0.942468	0.973833
Lingo2	13.9441	0.499409	0.801421	0.623154	0.533183	0.724162
Bsx	0
Mmp2	334.292	0.219895	0.175579	1.25239	0.210426	0.397893
Mus_musculus_newGene_8586	6.79811	1.33318	1.0087	1.32168	0.186276	0.36588
A630001G21Rik	56.5106	0.0163883	0.317563	0.0516066	0.958842	0.980706
Zfp212	852.925	0.0774671	0.100189	0.773209	0.439399	0.644447
Mus_musculus_newGene_778	9.04666	-3.84218	2.94808	-1.30328
Mus_musculus_newGene_13481	9.06069	-6.67557	1.36014	-4.90799	9.20155e-07	1.05811e-05
Mus_musculus_newGene_13482	20.3549	-4.84155	1.03924	-4.65875	3.1813e-06	3.20662e-05
Mus_musculus_newGene_13483	5.46709	-5.94641	1.26222	-4.71108	2.46412e-06	2.54422e-05
Mus_musculus_newGene_13484	1.46913	-2.68705	2.68179	-1.00196	0.316362
Mus_musculus_newGene_13485	3.88155	-3.6447	1.55479	-2.34417	0.0190692	0.0648307
Mus_musculus_newGene_13486	13.7779	-7.28003	3.02876	-2.40363	0.0162331	0.0567372
Mus_musculus_newGene_13488	4.98507	0.724198	1.5943	0.454242	0.649654	0.809369
Mus_musculus_newGene_773	2.8673	0.572249	1.85456	0.308564	0.757653	0.875719
Mus_musculus_newGene_11282	28.4258	-0.0502337	0.463042	-0.108486	0.91361	0.960038
Steap4	337.064	-1.00913	0.617995	-1.63292	0.102487	0.23959
Cyb5r3	9102.61	-0.618638	0.0623465	-9.92256	3.32116e-23	2.59616e-21
Rrp7a	3436.03	-0.00869065	0.0537966	-0.161546	0.871663	0.938275
Amigo1	1496.1	0.270864	0.0807239	3.35544	0.000792394	0.00439767
Efcab5	76.1958	0.39264	0.279375	1.40542	0.159896	0.328124
Zfp438	402.393	0.480462	0.133788	3.59122	0.000329134	0.00203501
Hadha	15369.6	0.0738695	0.128956	0.572829	0.566761	0.750822
Mus_musculus_newGene_8077	38.8388	-0.163268	0.35841	-0.455535	0.648724	0.808692
Mus_musculus_newGene_8075	2.65499	0.47401	1.05089	0.451055	0.65195	0.810763
Mus_musculus_newGene_14599	2.97927	0.472021	0.947251	0.498306	0.618268	0.788615
Mus_musculus_newGene_14598	19.9666	-0.90191	0.547877	-1.64619	0.0997245	0.234889
Mus_musculus_newGene_14595	1.27848	0.614758	2.02083	0.30421	0.760968
Mus_musculus_newGene_8078	91.7084	0.145833	0.350078	0.416573	0.67699	0.827501
Olfr531	0
Sim2	1183	-0.343215	0.206975	-1.65824	0.0972686	0.230881
Sigmar1	1442.47	0.0674277	0.0774577	0.87051	0.384022	0.592578
Gtpbp4	2616.21	-0.312847	0.0656884	-4.76258	1.91129e-06	2.03146e-05
Cbx7	1791.81	0.0874372	0.0862035	1.01431	0.310434	0.51775
Tmem161a	1795.63	0.0946916	0.0569461	1.66283	0.0963467	0.22931
Ncan	24.3396	-8.10102	2.07311	-3.90768	9.31884e-05	0.000674851
Borcs8	679.329	0.0174719	0.0928118	0.18825	0.85068	0.927602
Olfr160	0.302573	1.66627	3.13456	0.53158	0.595017
Mus_musculus_newGene_10689	467.547	0.502025	0.221432	2.26718	0.0233793	0.0764968
Mus_musculus_newGene_10685	1.75909	1.20693	2.24833	0.536814	0.591396	0.76998
Mus_musculus_newGene_10684	10.9123	-4.79206	1.16193	-4.12423	3.71983e-05	0.000295176
Gm21970	0
Mus_musculus_newGene_10681	27.6314	1.89373	0.45347	4.17609	2.96567e-05	0.000241791
Cldn17	2.59825	0.956557	1.37448	0.695941	0.486466	0.686183
Mus_musculus_newGene_863	112.879	0.296459	0.483897	0.612649	0.540108	0.728615
Mta3	1305.17	0.113456	0.0956926	1.18563	0.235769	0.428942
Shisa8	14.5686	0.719353	0.555437	1.29511	0.195282	0.37811
Mus_musculus_newGene_13496	21.3593	3.61014	0.743386	4.85635	1.1957e-06	1.33865e-05
Tas2r124	0
Gm20820	0
Mus_musculus_newGene_867	0.87147	-2.55309	3.07151	-0.831217	0.405851
Btbd35f23	0
Olfr1484	0
Tcstv1	0.186901	1.05821	3.16075	0.334798	0.737778
Gm6176	0
Mus_musculus_newGene_763	16.7394	-1.08312	0.490748	-2.20708	0.0273088	0.0868054
Cept1	3014.71	-0.0360045	0.0788133	-0.456833	0.647791	0.808207
Pygm	526.398	0.429176	0.140214	3.06087	0.00220697	0.0106526
Mus_musculus_newGene_19415	18.8854	0.366255	0.54523	0.671745	0.501746	0.697975
Mus_musculus_newGene_19412	0.843433	-3.24834	3.06797	-1.05879	0.289695
Inhbb	144.999	-1.70657	0.319679	-5.33839	9.37781e-08	1.29771e-06
Pax1	0.605146	2.67048	3.0807	0.866843	0.386028
Gm31571	0
Mus_musculus_newGene_19418	3.57164	5.23637	1.85848	2.81756	0.00483904	0.0206969
Clca3b	0
Apbb1	637.819	0.176554	0.0973895	1.81286	0.0698534	0.18067
Strip1	2500.45	0.345094	0.0628089	5.49435	3.92161e-08	5.81358e-07
Lsm12	3065	-0.132106	0.06262	-2.10965	0.0348887	0.10529
Alx3	0
Kif1a	95.1988	-1.38292	0.455452	-3.03637	0.00239446	0.0114275
Adam11	536.403	-0.107645	0.208074	-0.51734	0.604919	0.779086
Ccdc43	926.294	0.185029	0.095736	1.9327	0.0532728	0.146482
Slc25a11	9153.05	0.0782529	0.0598036	1.3085	0.190705	0.371744
Chrne	13.8559	0.770801	0.532813	1.44666	0.147991	0.312004
Eftud2	3354.83	0.0789325	0.0628569	1.25575	0.209207	0.396335
Higd1b	43.8756	-0.0965004	0.337547	-0.285887	0.774964	0.884397
Gm525	3.46968	1.52533	1.43499	1.06296	0.287802	0.492487
Mus_musculus_newGene_11227	10.3873	-0.76149	0.640564	-1.18878	0.234526	0.427334
Prickle2	816.79	0.0698817	0.201123	0.347457	0.728248	0.859205
Mus_musculus_newGene_11223	10.7544	1.90202	0.681744	2.78993	0.00527194	0.0222378
Gm17026	0
Lrig1	2093.71	0.294983	0.0822888	3.58473	0.000337424	0.00208177
Mus_musculus_newGene_11229	7.6764	-0.149426	0.881225	-0.169567	0.865351	0.935073
Olfr1438-ps1	0
Prr22	12.4206	1.56035	0.680793	2.29197	0.0219076	0.0725341
Bbs5	275.239	-0.0248947	0.125188	-0.198858	0.842373	0.922963
Kcnma1	518.549	-0.845608	0.150452	-5.62046	1.90448e-08	3.00302e-07
Prmt1	1387.93	0.0432625	0.0768857	0.562687	0.573648	0.756319
Mus_musculus_newGene_16271	28.9997	0.311407	0.457436	0.680766	0.49602	0.693534
Pirt	16.0293	-2.29544	2.38315	-0.963198	0.335448	0.542764
H1fnt	3.8493	-5.4388	1.31743	-4.12834	3.65387e-05	0.000290884
Arf1	16848.7	-0.293184	0.0618376	-4.74119	2.12467e-06	2.22394e-05
Znfx1	10861.4	-0.00522041	0.0699648	-0.0746148	0.940521	0.973328
Tenm4	1103.37	-0.133879	0.0981755	-1.36367	0.172672	0.346556
Nup133	1367.14	0.280634	0.0772981	3.63055	0.000282821	0.00178486
Calhm4	0
Mus_musculus_newGene_16948	24.572	1.22051	0.904072	1.35001	0.177012	0.353094
Mus_musculus_newGene_16940	10.0625	0.52853	0.563335	0.938216	0.348134	0.555824
Mus_musculus_newGene_16946	8.07849	0.341808	0.926783	0.368811	0.712269	0.850286
Mus_musculus_newGene_16947	32.9271	-1.03195	1.57688	-0.654427	0.512837	0.707534
Mus_musculus_newGene_16944	9.84408	0.0465563	1.47314	0.0316035	0.974788	0.988146
Mus_musculus_newGene_16945	2.3731	0.656658	1.10654	0.593433	0.552891	0.739425
Immp2l	240.558	-0.223793	0.209936	-1.066	0.286422	0.491071
G0s2	1819.52	0.389992	0.13923	2.80106	0.00509357	0.021597
Speer4c	2.43349	4.68196	1.79922	2.60221	0.00926247	0.0357149
Klf14	0.316287	-1.83056	3.13657	-0.583617	0.559478
Aoah	6896.06	-0.430483	0.0998528	-4.31118	1.62387e-05	0.000141265
Ccdc160	266.052	0.116446	0.104768	1.11147	0.266364	0.466195
Pak2	8228.37	-0.145896	0.056991	-2.55998	0.0104677	0.0395189
Spag6l	105.954	0.640366	0.259574	2.46699	0.0136254	0.0490461
Slc6a14	33.9439	-1.9345	0.512267	-3.77636	0.000159136	0.00108038
Wdr53	283.526	-0.13118	0.124873	-1.0505	0.293488	0.498432
Dnm1l	8235.75	-0.102885	0.0545404	-1.8864	0.0592405	0.159081
Fgd4	6483.78	0.106684	0.0844984	1.26256	0.206749	0.392962
Gm498	3.2411	1.60357	1.74809	0.917329	0.35897	0.567088
Nolc1	1728.7	-0.0702477	0.0774905	-0.906533	0.364654	0.573191
Mus_musculus_newGene_3673	7.97108	1.7467	0.881235	1.9821	0.0474679	0.133953
Mus_musculus_newGene_3672	1.43748	1.86713	2.28431	0.817371	0.413716
Rabepk	753.575	0.0689622	0.12942	0.532857	0.594133	0.771777
Mus_musculus_newGene_3677	13.7298	2.20834	0.583972	3.78158	0.000155834	0.00106123
Mus_musculus_newGene_3676	0.761651	3.00823	3.0694	0.980069	0.327052
Srrm1	5442.04	-0.0306193	0.0810386	-0.377836	0.705553	0.845742
Pramel7	0
Hdac1	2226.01	0.54624	0.147663	3.69924	0.000216247	0.00140784
Stpg1	18.3369	1.24268	0.541671	2.29416	0.0217813	0.0721591
Nipal3	4130.49	0.590197	0.0983839	5.99892	1.98636e-09	3.58912e-08
Csmd2	2.04619	-1.06008	2.23535	-0.474236	0.635332	0.799096
Zbtb8a	306.885	-0.632732	0.11964	-5.28861	1.23246e-07	1.67499e-06
Parvb	779.854	0.0339808	0.0911652	0.372738	0.709343	0.848303
Csnk1e	887.535	-0.148889	0.131235	-1.13452	0.256576	0.455174
Smc1b	8.07641	0.291301	0.951791	0.306056	0.759562	0.876592
Bnip2	2114.01	0.0680396	0.0739994	0.919462	0.357854	0.565648
Sh3bp1	343.576	0.0120536	0.141724	0.0850497	0.932222	0.969792
Upk3a	285.637	-2.70429	0.938845	-2.88044	0.00397117	0.0176244
Fam118a	375.884	0.338358	0.135692	2.49357	0.0126465	0.0460715
Hspb6	213.848	-0.682749	0.214261	-3.18653	0.00143992	0.00738175
Cdkn1a	1350.38	1.19688	0.397679	3.00967	0.00261535	0.0123454
St8sia2	18.3224	0.712112	0.489199	1.45567	0.145484	0.308835
Mcoln3	1155.54	0.690685	0.182509	3.78439	0.000154088	0.00105163
Clec3b	44.1155	-1.60186	0.73905	-2.16746	0.0301996	0.093962
Exosc7	880.426	0.307139	0.0730674	4.2035	2.62815e-05	0.000216741
Zdhhc3	5365.4	-0.138386	0.046566	-2.97183	0.00296035	0.0136723
Tgm4	16.0406	-0.249275	0.522666	-0.476929	0.633413	0.798293
Itih5	5738.23	-0.165651	0.145256	-1.14041	0.254116	0.452299
Atp5c1	20992.7	0.029737	0.0789276	0.376763	0.70635	0.84633
Ttll5	1512.7	0.161747	0.0694863	2.32775	0.0199254	0.0672024
4930412O13Rik	56.7424	-0.100094	0.362614	-0.276034	0.782522	0.889333
Mus_musculus_newGene_13704	3.42107	0.851909	1.9074	0.446633	0.65514	0.813171
Rttn	816.867	0.338391	0.0866414	3.90565	9.39726e-05	0.000679191
Suox	6056.32	0.10485	0.0787592	1.33127	0.183099	0.361508
Slc12a8	37.8356	-0.345698	0.471254	-0.733572	0.46321	0.665862
Cox18	538.65	0.0643797	0.08664	0.743071	0.457439	0.660712
Reep6	2756.9	0.660072	0.175425	3.7627	0.00016809	0.00113026
Prr11	45.209	0.616196	0.362312	1.70073	0.0889931	0.215916
Ska2	570.887	0.049246	0.0906636	0.543173	0.587011	0.76741
Fbxl21	359.07	-0.310479	0.212518	-1.46096	0.144028	0.306699
Btnl10	30.9459	-2.08751	0.508482	-4.10537	4.03663e-05	0.000317798
Rnf187	7828.5	-0.294053	0.0903425	-3.25487	0.00113442	0.00601569
Smg8	1128.54	-0.0493483	0.0831888	-0.593209	0.553041	0.73958
Crybg2	351.83	1.73212	0.303511	5.70693	1.15035e-08	1.88258e-07
Ccp110	1008.75	0.240192	0.10292	2.33378	0.0196071	0.0663318
Zdhhc15	172.329	0.10303	0.210482	0.489499	0.624489	0.792483
Map9	845.647	0.264073	0.0992453	2.66081	0.00779518	0.0309505
Ptgr1	650.972	-0.515118	0.175576	-2.93388	0.00334759	0.0152436
Mapkbp1	1615.03	0.280128	0.0878492	3.18874	0.00142895	0.00733065
Usp36	1776.33	-0.253896	0.0992071	-2.55926	0.0104896	0.0395811
Astn2	299.715	0.43565	0.103863	4.19447	2.73508e-05	0.000224887
Pappa	2540.93	1.1898	0.150446	7.90846	2.60595e-15	1.00079e-13
Gnl3l	5299.47	0.0518785	0.0726051	0.71453	0.4749	0.676578
Mus_musculus_newGene_14250	376.359	0.433002	1.01488	0.426654	0.669632	0.822482
Fam120c	2734.85	-0.0512943	0.0737446	-0.695567	0.4867	0.686425
Rab1a	23116.3	-0.0153216	0.0724308	-0.211534	0.83247	0.917641
Lgr5	49.7968	-0.236056	0.398213	-0.592788	0.553323	0.739688
Slc1a4	1676.23	-1.43788	0.144027	-9.98341	1.80167e-23	1.46553e-21
Olfr1019	0
Olfr1016	0
Olfr1044	0
Olfr1043	0
Olfr1042	0
Olfr1040	0
Olfr1039	0
Olfr1037	0
Elp5	1620.21	0.0316515	0.0788888	0.401217	0.688261	0.835648
Slc2a4	2200.46	-0.0708403	0.159111	-0.445225	0.656157	0.813837
Gabarap	16427.8	-0.173885	0.0559653	-3.10701	0.00188992	0.00933694
Mus_musculus_newGene_2349	14.2845	-0.634257	0.533025	-1.18992	0.234078	0.426784
Cldn7	948.102	-0.185622	0.160278	-1.15812	0.246814	0.442943
Rreb1	7609.4	0.0279176	0.0638522	0.437222	0.661951	0.817664
Ccdc171	329.519	0.456215	0.131173	3.47796	0.00050524	0.00297831
Rexo4	1070.18	-0.245725	0.0704695	-3.48697	0.000488527	0.00289026
Slc16a13	4760.46	-0.188563	0.0616858	-3.05684	0.00223686	0.0107733
Cxxc4	47.5272	0.403864	0.324263	1.24548	0.212954	0.401241
L3mbtl3	1187.3	0.0884069	0.112441	0.786255	0.431718	0.637011
Ccdc89	22.1862	0.26394	0.444399	0.593927	0.552561	0.739117
BC024139	1.57242	-4.14759	2.47605	-1.67508	0.0939184
Wipf3	316.793	-0.413874	0.115162	-3.59383	0.000325857	0.00201831
Ush2a	9.42255	-0.784392	0.886097	-0.885221	0.376037	0.584985
Lonrf2	61.295	-0.669392	0.437187	-1.53114	0.125736	0.277311
Olfr202	0
Mus_musculus_newGene_17401	47.4921	-0.157532	0.433257	-0.363598	0.716158	0.852521
Gm26920	51.0522	-0.398813	0.828481	-0.481379	0.630247	0.796353
Znrf2	14942.8	-0.624153	0.106092	-5.88311	4.02621e-09	7.00503e-08
Map2k5	1723.53	-0.199661	0.0768775	-2.59713	0.00940063	0.0361654
Rpl10-ps3	197.051	-0.896391	0.474323	-1.88983
Panx2	10.9938	-0.263951	0.676978	-0.389896	0.696613	0.840287
Nrf1	1516.5	0.169086	0.0753618	2.24365	0.0248548	0.0803844
Pou4f3	0
Rhog	817.112	0.0458158	0.0934187	0.490435	0.623826	0.792171
Lars	2624.43	0.168814	0.0749029	2.25377	0.0242104	0.0787963
Ggh	1526.46	0.42891	0.123433	3.47483	0.000511175	0.0030089
Ttpa	1446.96	-0.466284	0.206583	-2.25713	0.0239999	0.0781928
Tcerg1	1734.25	0.0919996	0.0786037	1.17042	0.241831	0.436853
Klra17	0.392156	-0.095928	3.16075	-0.0303498	0.975788
Gm4792	0
Akap8	3077.18	0.128979	0.0821431	1.57018	0.116374	0.262828
Nfatc1	1113.55	-0.409633	0.0776931	-5.27244	1.34619e-07	1.81946e-06
Trim33	4590.66	-0.0787461	0.0547223	-1.43901	0.150147	0.314826
Olfr924	0
Mus_musculus_newGene_2424	16.491	0.933043	0.936571	0.996234	0.319137	0.526772
Scube2	118.667	-2.13893	0.906947	-2.35838	0.0183546	0.0628569
Slc27a4	4251.67	0.230358	0.0534792	4.30744	1.65159e-05	0.000143224
Cnga2	0
Ctcf	4672.98	0.0279294	0.0481607	0.579921	0.561968	0.746896
Pard6a	284.239	0.0619461	0.155873	0.397415	0.691061	0.836989
Sh2d1a	1.68458	-1.8656	1.86853	-0.998432	0.31807	0.525642
Gm20906	0
Arhgef18	6175.28	0.0487094	0.0485276	1.00375	0.315501	0.523173
Pnpla6	4720.34	0.14307	0.0635393	2.25167	0.0243429	0.0791235
Mcoln1	2759.83	-0.0552617	0.0752987	-0.733899	0.46301	0.665619
Mettl17	658.34	-0.010694	0.0849552	-0.125878	0.899829	0.952546
Gm3264	0.213718	-1.25007	3.16075	-0.395499	0.692475
Arhgef40	1337.96	-0.0839995	0.0915825	-0.917201	0.359037	0.567153
Mtmr11	4153.68	0.0265013	0.07725	0.343059	0.731554	0.86113
Olfr432	0
Tmem164	3196.61	0.0109466	0.0523653	0.209044	0.834414	0.918543
D030056L22Rik	582.795	-0.0858821	0.0922037	-0.931438	0.351627	0.558982
Prr15l	4351.87	-0.246837	0.0966227	-2.55465	0.0106296	0.039993
Stap2	396.418	-0.0211153	0.147896	-0.142771	0.886471	0.945885
2310002L09Rik	0
Mus_musculus_newGene_6693	16.2081	0.806091	0.491987	1.63844	0.10133	0.237756
Mus_musculus_newGene_7363	1.46395	-2.67532	2.20587	-1.21282	0.2252
Mus_musculus_newGene_7361	431.926	-0.652672	0.208618	-3.12855	0.0017567	0.00875333
Mus_musculus_newGene_7360	256.558	0.33671	0.441085	0.763367	0.445244	0.64974
Nnat	183.786	-0.308505	0.399339	-0.772538	0.439796	0.644732
Lect2	5.2475	2.19015	0.937225	2.33685	0.019447	0.0659119
Tmem176b	25963.4	-0.640365	0.0927381	-6.90509	5.01719e-12	1.3198e-10
Aoc1	403.031	0.864651	0.154426	5.59912	2.15449e-08	3.35881e-07
1600015I10Rik	0
Aprt	1830.56	0.0155568	0.0792958	0.196187	0.844464	0.924298
Malsu1	1134.29	-0.131608	0.0993347	-1.3249	0.185205	0.364067
Gpnmb	23.3415	0.55284	0.842379	0.656285	0.511641	0.70637
Tra2a	2315.96	-0.624177	0.0527065	-11.8425	2.35325e-32	3.50508e-30
Npy	50.806	2.65429	0.586363	4.52669	5.99142e-06	5.70025e-05
Runx1t1	133.416	-0.376157	0.157852	-2.38297	0.0171734	0.0594677
Bcl2l2	3834.69	-0.09632	0.0562983	-1.71089	0.0871019	0.21221
Vmn2r67	0
Olfr854	0
H2al1g	0
Klf4	821.13	0.0349952	0.151358	0.231209	0.817153	0.909396
Mus_musculus_newGene_6097	8.84733	1.80864	0.914142	1.97851	0.0478711	0.134876
Cdkn1b	3623.29	-0.00884982	0.096659	-0.0915571	0.92705	0.967242
Mus_musculus_newGene_5219	139.647	0.671115	0.330123	2.03292	0.0420605	0.121978
Rab8a	4424.04	0.0361792	0.0510268	0.709023	0.47831	0.679486
Hmgn2	2015.7	0.351911	0.230575	1.52623	0.126952	0.279349
Mus_musculus_newGene_5216	2.7183	1.13624	1.83047	0.620737	0.534773	0.725197
Mus_musculus_newGene_5212	82.0168	-0.265478	0.637404	-0.416499	0.677045	0.827501
Mus_musculus_newGene_19798	12.7582	-0.125172	0.844638	-0.148196	0.882188	0.943673
Prdm11	689.558	-0.296066	0.117426	-2.52129	0.0116924	0.0431594
Kcna3	27.2107	-0.773847	0.489226	-1.58178	0.1137	0.258312
Gp5	18.0676	0.0887729	0.63946	0.138825	0.889589	0.947323
Mus_musculus_newGene_13708	5.1378	-0.446133	1.08596	-0.410818	0.681206	0.830742
Wdr5b	447.087	0.168257	0.110885	1.5174	0.129167	0.282916
Mus_musculus_newGene_14699	5.98512	-0.42528	1.0543	-0.403375	0.686672	0.834603
Tkfc	20842.6	0.433483	0.0760698	5.69849	1.20873e-08	1.97226e-07
Tulp4	11705.1	-0.261333	0.0479508	-5.45003	5.03619e-08	7.33759e-07
Smim26	445.486	-0.0604887	0.142223	-0.42531	0.670611	0.823058
Mus_musculus_newGene_207	8.18921	-1.14539	1.29698	-0.883114	0.377174	0.585977
Mus_musculus_newGene_208	11.8316	0.186126	0.570695	0.32614	0.744319	0.868687
Mus_musculus_newGene_8278	197.694	0.237357	0.271041	0.875722	0.381181	0.589641
Elane	0
Mus_musculus_newGene_8271	13.4704	-0.0313225	0.765196	-0.040934	0.967348	0.984725
Mus_musculus_newGene_6549	9.87678	4.52299	0.978547	4.62214	3.79792e-06	3.75938e-05
Mus_musculus_newGene_6547	43.4355	0.0825294	0.391564	0.210768	0.833068	0.917862
Ceacam5	0
Mus_musculus_newGene_6541	11.1264	0.278956	0.731534	0.38133	0.702958	0.844101
Mus_musculus_newGene_6542	37.1169	0.430508	0.414259	1.03922	0.298701	0.50441
Mus_musculus_newGene_6543	2375.91	0.451748	0.298632	1.51273	0.130349	0.28475
Rbpjl	1.07667	0.284698	2.95807	0.0962445	0.923326
Svs5	0
Slpi	19.5864	-0.863583	0.682398	-1.26551	0.205688	0.391552
Svs3a	0
Svs6	0
Sdc4	26728.8	0.194239	0.0664986	2.92095	0.00348961	0.0157762
Tcaim	3830.78	-0.315577	0.0806772	-3.91161	9.16839e-05	0.000664829
Gm11077	0.510987	0.502035	3.13531	0.160123	0.872784
Gm8257	0
Slco1a6	23624.3	-1.54334	0.192773	-8.00602	1.18477e-15	4.73137e-14
Gm6614	1192.81	3.40905	0.223255	15.2697	1.21691e-52	5.4746e-50
Tmppe	1909.95	-0.533051	0.101654	-5.24378	1.57322e-07	2.09801e-06
B3gntl1	351.323	-0.162564	0.129796	-1.25246	0.210402	0.397881
Gm3676	0
Mus_musculus_newGene_1018	0.989589	-2.76987	2.86754	-0.965939	0.334075
Mus_musculus_newGene_1016	222.304	-0.111036	0.836212	-0.132785	0.894364	0.949954
Mus_musculus_newGene_1015	61.7274	-0.214964	0.452614	-0.474939	0.63483	0.798801
Mus_musculus_newGene_1014	1024.48	0.345454	1.31296	0.263111	0.792465	0.896081
Mus_musculus_newGene_1011	0.513114	-0.676412	3.13657	-0.215653	0.829258
Mettl24	65.2012	0.48555	0.241795	2.00811	0.044632	0.127692
Gm5678	0
Gm6657	4.51755	1.12492	0.983205	1.14414	0.252566	0.450414
Shh	74.8565	-1.23852	0.474254	-2.61152	0.00901417	0.0348993
Pdcd2l	640.415	0.263637	0.0962142	2.7401	0.00614203	0.0252791
Sohlh2	0
Haao	8551.53	-0.441678	0.0786295	-5.6172	1.94077e-08	3.05588e-07
Smim7	3859.09	-0.0678192	0.0747658	-0.907089	0.364359	0.573
H2al1d	0.105429	-0.673003	3.16075	-0.212925	0.831385
Grid1	104.293	2.0903	0.278503	7.50549	6.11978e-14	2.03169e-12
Rwdd2b	1074.24	-0.410344	0.0961153	-4.26929	1.96097e-05	0.000167175
4930432K21Rik	22.1131	-0.277016	0.412049	-0.672287	0.501401	0.697806
Fzd7	1457.43	0.257314	0.809582	0.317836	0.750609	0.871688
Nacad	208.217	0.121142	0.188668	0.642092	0.520813	0.713892
Htr2c	4.06616	-5.5211	2.09797	-2.63165	0.0084972	0.0332468
Pin4	430.501	0.0610691	0.126114	0.484238	0.628217	0.795109
Nhsl2	4122.75	-0.142048	0.0642769	-2.20994	0.0271096	0.0863122
Med12	3433.49	0.0729846	0.0811198	0.899714	0.368273	0.577028
Phyhd1	1944.81	-0.0122857	0.212528	-0.0578071	0.953902	0.978855
Mus_musculus_newGene_3523	1823.67	-0.00436832	0.188287	-0.0232003	0.98149	0.991975
Yy1	7020.36	-0.157523	0.0594584	-2.64931	0.00806574	0.0318298
Mus_musculus_newGene_19250	5193.65	1.49995	0.105416	14.2289	6.05932e-46	1.96429e-43
Mus_musculus_newGene_19257	7.45957	0.057508	1.24415	0.0462226	0.963133	0.982192
Mus_musculus_newGene_19254	0.564967	-0.980962	3.11587	-0.314828	0.752893
Hecw1	1.40859	-1.33817	2.30285	-0.581091	0.561179
Cpb1	1.45971	1.28444	2.29627	0.55936	0.575916
1700049E17Rik1	0.267658	1.5149	3.14632	0.481485	0.630172
Adam28	17.1093	-2.1571	0.868827	-2.48277	0.0130365	0.0472426
Gm5431	95.2323	-1.41304	0.255621	-5.52787	3.24144e-08	4.89749e-07
Tbx4	2.09206	0.56358	1.89944	0.296709	0.766689	0.879877
Olfr1317	3.11525	1.69654	1.54691	1.09673	0.27276	0.474452
Wdr47	1152.17	0.250847	0.0906596	2.76691	0.00565901	0.023626
Klhl32	290.26	-0.552797	0.171058	-3.23163	0.00123087	0.00646648
Cbln3	6.90072	0.680835	1.03908	0.655228	0.512321	0.707088
Aqr	5222.92	0.187133	0.0626025	2.98923	0.00279685	0.0130319
Mus_musculus_newGene_2650	8.75223	1.1432	0.780482	1.46473	0.142995	0.304932
Mus_musculus_newGene_2651	53.9995	3.69897	0.552854	6.69068	2.22138e-11	5.31684e-10
Mus_musculus_newGene_2653	10.4677	0.509766	0.629215	0.810162	0.417847	0.624562
Riox2	1520.32	0.027724	0.104721	0.264741	0.791209	0.895336
Mus_musculus_newGene_2658	14.564	-0.210632	0.863845	-0.243831	0.807362	0.904885
Mus_musculus_newGene_2659	2.95899	0.259259	1.89019	0.137161	0.890904	0.947915
Nol4	3.38829	-1.55469	1.24768	-1.24607	0.212741	0.401043
Slc16a6	1667.6	0.968578	0.164406	5.89139	3.82955e-09	6.68398e-08
Metap1d	1153.51	0.220433	0.0815275	2.70379	0.00685545	0.0277644
Rnpep	3546.77	-0.136256	0.071002	-1.91904	0.0549789	0.149976
Acad11	25042.3	0.0340329	0.08123	0.41897	0.675238	0.826207
Gja6	29.1348	0.319246	0.335492	0.951577	0.341311	0.549388
Tmem191c	105.538	-0.396272	0.210957	-1.87845	0.0603199	0.161194
Mus_musculus_newGene_4355	21.4334	-1.97138	0.848738	-2.32272	0.020194	0.0678902
Mus_musculus_newGene_983	11.7957	0.73929	1.08506	0.681335	0.495659	0.693366
Mus_musculus_newGene_980	25.3408	-4.0865	2.28575	-1.78782	0.0738058	0.187638
Mus_musculus_newGene_987	15.8876	1.17803	0.600703	1.96108	0.0498691	0.139171
Negr1	304.909	-0.490655	0.312737	-1.56891	0.11667	0.263241
Disp2	33.232	-0.8528	0.450972	-1.89103	0.0586207	0.157816
Nup43	396.119	0.200895	0.116031	1.73139	0.0833823	0.205533
Stat2	1223.61	-0.134319	0.0993736	-1.35165	0.176486	0.352375
Olfr55	1.41158	-0.132134	2.05949	-0.0641584	0.948844
Vmn2r101	0
Gm4791	0
Cyp2d22	1671.23	0.891476	0.102248	8.7188	2.81174e-18	1.4381e-16
Slc22a12	88024.2	-0.523364	0.098889	-5.29243	1.20699e-07	1.64341e-06
D130043K22Rik	89.3845	-0.828172	0.248608	-3.33123	0.000864631	0.00475903
Gprc5a	268.082	0.078107	0.219139	0.356427	0.721521	0.855119
Fbxw5	3928.95	-0.163185	0.0570391	-2.86093	0.00422398	0.0184953
Npdc1	1119.94	-0.860388	0.0822125	-10.4654	1.24528e-25	1.16813e-23
Clic3	279.339	0.507918	0.157071	3.23369	0.00122201	0.00642449
Edf1	2460.45	-0.0464231	0.0933565	-0.497267	0.619001	0.789108
Ptgds	158.861	-0.269676	0.28904	-0.933004	0.350818	0.558235
Mus_musculus_newGene_19922	13.5877	0.959847	1.46058	0.657168	0.511073	0.70594
Mus_musculus_newGene_19925	0.604378	2.66879	3.08076	0.866275	0.38634
Mus_musculus_newGene_19924	9.12424	-0.157522	0.846707	-0.186041	0.852413	0.928297
Mus_musculus_newGene_17566	7.17276	1.11815	0.939532	1.19012	0.234001	0.42673
Mus_musculus_newGene_17564	106.548	-0.0398635	0.208261	-0.191411	0.848203	0.926597
Usp34	23680.3	0.0240007	0.0506816	0.473559	0.635815	0.79931
Plekhd1	685.497	0.00754438	0.103185	0.0731154	0.941714	0.973627
Krtap3-1	0
Acot10	7.61545	-0.070201	0.641134	-0.109495	0.91281	0.959743
Mmp10	0.421717	-2.24664	3.10929	-0.722557	0.469952
Mus_musculus_newGene_9485	43.4113	-0.483874	0.386314	-1.25254	0.210372	0.397859
Zfp746	1387.35	-0.0193177	0.0706243	-0.273527	0.784448	0.890382
Vmn1r53	5.52884	-1.24382	1.36821	-0.90909	0.363302	0.571882
Mus_musculus_newGene_9481	18.7815	-0.160351	0.57543	-0.278663	0.780503	0.888067
4930451I11Rik	0.492066	2.3743	3.09299	0.767642	0.4427
Tas2r131	0
Tarm1	190.073	0.83468	0.222896	3.7447	0.000180608	0.00120427
Dis3l2	1698.39	-0.207403	0.081836	-2.53437	0.0112649	0.0419041
Ficd	807.004	-0.261354	0.101996	-2.5624	0.010395	0.0392713
Mus_musculus_newGene_11763	2.41707	-1.61956	1.61294	-1.0041	0.315329	0.523033
Phb	10689.7	-0.109712	0.069715	-1.57372	0.115551	0.261333
Kif16b	9263.44	0.0670759	0.0464798	1.44312	0.148987	0.313391
Birc7	1.19735	-1.12885	2.03398	-0.554993	0.5789
Gcnt1	57497.5	-0.185685	0.113787	-1.63186	0.102708	0.239969
Kpna2	1879.95	0.376882	0.127115	2.96489	0.00302793	0.0139552
Smurf2	7277.56	-0.365097	0.0563443	-6.47975	9.1875e-11	2.01321e-09
Mtrex	5722.3	-0.375038	0.0739001	-5.07492	3.8765e-07	4.80346e-06
4931406P16Rik	3666.65	-0.14185	0.0809923	-1.7514	0.0798767	0.199276
Mus_musculus_newGene_16048	203.513	0.180075	0.305178	0.590064	0.555147	0.741048
Ppp2ca	14776.2	0.0213213	0.0557	0.382788	0.701877	0.843354
Mus_musculus_newGene_14147	23.0682	-0.0168158	0.496012	-0.033902	0.972955	0.987289
Mus_musculus_newGene_13114	0.399205	1.0892	3.13456	0.347481	0.72823
Sapcd2	8.66309	-0.455419	0.62371	-0.730178	0.465282	0.667663
Zfp869	1350.62	-0.139802	0.0731517	-1.91113	0.0559884	0.152127
Mmrn1	250.366	-0.0192725	0.253571	-0.0760041	0.939416	0.972911
Gm44790	0.421717	-2.24664	3.10929	-0.722557	0.469952
Isy1	1533.84	-0.503718	0.108613	-4.63771	3.52294e-06	3.5156e-05
Terf2ip	1648.88	0.0149454	0.0785146	0.190351	0.849034	0.926914
Gp9	10.4587	-0.123507	0.647776	-0.190663	0.84879	0.92683
Trim38	1.08799	2.08142	2.37539	0.876241	0.380899
Scrt1	2.08652	-2.07479	2.58392	-0.802963	0.421996	0.628292
Osr1	162.03	1.18351	0.187307	6.31856	2.64014e-10	5.42903e-09
Tns2	7700.38	-0.60726	0.0979649	-6.19875	5.69131e-10	1.11321e-08
Mus_musculus_newGene_18647	40.1832	1.88164	0.467932	4.02119	5.79046e-05	0.000440611
Mus_musculus_newGene_18644	294.227	-0.695636	0.17445	-3.9876	6.67458e-05	0.000500287
Gm21943	0
Szt2	4254.91	0.323585	0.0895463	3.61361	0.000301964	0.0018889
Cyfip2	30189.2	0.522267	0.119894	4.35607	1.32416e-05	0.000116853
Gm5134	2.1593	-1.50497	2.62466	-0.573395	0.566377	0.750731
Fam171b	41.4622	-1.14669	0.414712	-2.76502	0.00569188	0.0237232
Ttll4	5848.49	-0.110652	0.099701	-1.10984	0.267066	0.467137
Shf	367.363	0.782046	0.132628	5.89655	3.71181e-09	6.50422e-08
Lats2	5500.19	-0.309768	0.0595781	-5.19936	1.99972e-07	2.61613e-06
Pinx1	143.951	0.462728	0.18722	2.47157	0.0134521	0.0485286
Mus_musculus_newGene_11233	29.9129	-0.190958	0.379361	-0.503368	0.614706	0.785964
Eef1akmt1	718.724	0.0179059	0.0916368	0.195401	0.845079	0.924696
Anxa8	48.8159	-2.25812	0.49495	-4.56233	5.05892e-06	4.87195e-05
Tdh	0
Xpo4	3995	-0.228111	0.164515	-1.38657	0.165574	0.336616
Tkt	15629.1	-0.015155	0.312296	-0.0485278	0.961296	0.981693
Mus_musculus_newGene_13691	33.563	-0.0906869	0.572545	-0.158393	0.874147	0.939619
Gm49403	0.106859	-0.673003	3.16075	-0.212925	0.831385
Mus_musculus_newGene_13699	15.0328	1.31837	0.509159	2.58931	0.00961679	0.0368362
Olfr718-ps1	0.909626	0.891964	3.05622	0.291851	0.7704
Ptges3	8125.82	0.00577347	0.147313	0.0391918	0.968737	0.985779
Yipf3	3660.01	-0.154978	0.0665374	-2.32919	0.0198491	0.0670067
Dpp7	2117.26	-0.28381	0.0891164	-3.18471	0.001449	0.00741966
Aldh3a1	29.6556	-2.40228	1.59528	-1.50587
Copg1	7758.21	-0.170966	0.0560145	-3.05217	0.00227195	0.0109161
Iqce	1421.62	0.443664	0.0684218	6.48424	8.91803e-11	1.96197e-09
Stpg4	0.786335	-3.15315	3.0708	-1.02682	0.304506
Akap14	9.50726	-0.00205053	0.574568	-0.00356881	0.997153	0.998239
Cnot1	18886.8	0.0170498	0.0378904	0.449976	0.652728	0.811309
Sh3tc1	6726.04	0.203641	0.0480953	4.23412	2.29453e-05	0.000191884
Ermard	762.547	0.254571	0.0999954	2.54582	0.010902	0.0407606
Wbp1	2869.77	-0.16976	0.0516109	-3.28924	0.00100458	0.00541444
Mus_musculus_newGene_1958	2.17411	-0.370414	1.5976	-0.231857	0.816649	0.909244
Cyp4f17	408.232	0.300699	0.120612	2.49311	0.0126629	0.0461022
Nod2	210.016	-0.498689	0.212901	-2.34235	0.0191626	0.0650878
Noct	2321.34	-0.926489	0.355448	-2.60654	0.00914623	0.0353161
Rnf141	3115.17	-0.0924372	0.0667919	-1.38396	0.166371	0.337799
Itgax	151.79	-1.82863	0.23438	-7.802	6.09338e-15	2.26896e-13
Itgam	101.769	0.714158	0.586745	1.21715	0.223547	0.41439
Tgfb1i1	535.467	0.0894609	0.160257	0.558234	0.576685	0.75877
Abcc1	2751.48	0.257541	0.100623	2.55947	0.0104832	0.0395703
BC017158	1560.15	-0.114246	0.0609119	-1.87559	0.0607111	0.161997
Slc5a2	25740.4	0.906552	0.0962879	9.41501	4.73033e-21	3.1127e-19
Txnrd3	1440.78	-0.14384	0.0918539	-1.56596	0.117357	0.264094
Gm45234	22.9663	0.885307	0.533402	1.65974	0.0969675	0.230356
Mus_musculus_newGene_10346	1.88559	-0.243825	1.32582	-0.183905	0.854088	0.92879
Asb13	5040.18	0.37295	0.087173	4.27828	1.88344e-05	0.000160987
Vmn1r113	0
Dysf	3094.89	-0.336238	0.104958	-3.20353	0.00135753	0.00700339
Kcnk3	241.71	-2.47142	0.834412	-2.96187	0.00305781	0.0140723
Nkpd1	5.96271	-0.0958435	1.53158	-0.0625782	0.950102	0.97741
Csf3	1.734	-0.907951	2.29368	-0.395848	0.692217	0.837705
Mturn	11594.3	-0.497088	0.117993	-4.21286	2.52153e-05	0.000208729
Dlec1	4125.48	0.0922222	0.101185	0.91142	0.362074	0.570492
Mus_musculus_newGene_16275	111.624	0.489985	0.497075	0.985736	0.324263	0.531258
Prf1	28.7164	-1.59706	0.472248	-3.38182	0.000720085	0.00405248
Islr	328.718	0.272457	0.165367	1.64759	0.0994371	0.234387
Sspn	396.233	-0.2541	0.235333	-1.07975	0.280255	0.484051
Atg101	871.881	-0.00474339	0.0959952	-0.0494128	0.96059	0.981517
Rassf8	4868.6	0.132753	0.0712021	1.86445	0.0622581	0.165033
Snrpb	2623.14	-0.0721271	0.0696863	-1.03503	0.300657	0.506162
Adgrg1	21959.6	0.0978042	0.077833	1.25659	0.208902	0.395972
Katnb1	1225.19	-0.0361878	0.0879523	-0.411448	0.680744	0.830547
Drc7	0.534295	-2.58693	3.09201	-0.83665	0.40279
Ciapin1	2109.99	0.161007	0.0706586	2.27865	0.0226876	0.0747125
Ufc1	3102.04	-0.150066	0.0841462	-1.7834	0.0745219	0.188932
Polr2c	2533.93	-0.217438	0.0769037	-2.8274	0.00469277	0.020173
Cngb1	19.8788	-0.00759228	0.534286	-0.0142101	0.988662	0.994482
Kifc3	5561.18	0.147338	0.0600276	2.45451	0.0141078	0.0505104
Mus_musculus_newGene_20229	0.785315	0.663844	2.58296	0.257009	0.797172
Olfr1121	0
Olfr1150-ps1	0
Mus_musculus_newGene_20224	0.421717	-2.24664	3.10929	-0.722557	0.469952
Olfr1113	0
Olfr1116	0
Mus_musculus_newGene_15226	345.964	-0.144142	0.198549	-0.725977	0.467853	0.670385
Tmem189	11165.1	-0.912528	0.0940077	-9.70695	2.81627e-22	2.00264e-20
Itga10	133.944	-0.237644	0.279618	-0.849889	0.395387	0.602617
3830403N18Rik	13.3358	-4.1232	1.63547	-2.52112	0.0116983	0.0431685
Trim34b	45.6259	-0.104868	0.425545	-0.246432	0.805348	0.903971
Slc9a9	134.757	-0.664632	0.226787	-2.93065	0.00338252	0.0153772
4930516K23Rik	0
Pla2g3	142.143	0.293233	0.260046	1.12762	0.25948	0.458332
Inpp5j	2568.63	-0.126843	0.102129	-1.24199	0.214241	0.402895
Ptpn13	10293.1	-0.00423575	0.0794985	-0.0532808	0.957508	0.980553
Tent4a	2301.51	-0.422544	0.0842133	-5.01754	5.23368e-07	6.32865e-06
Daam1	3930.72	0.147673	0.0502082	2.94121	0.00326938	0.0149244
Icmt	6389.79	-0.0596459	0.0454975	-1.31097	0.189868	0.370558
Morc2b	1.07019	3.49648	2.19431	1.59343	0.111065
Tsga10ip	7.45099	0.420215	0.604986	0.694586	0.487315	0.686939
Mfsd4b2	26.7775	0.973411	0.409312	2.37816	0.0173992	0.0601266
Npsr1	1.27332	-0.45213	2.99818	-0.150801	0.880133
Scx	68.2222	-0.612482	0.483159	-1.26766	0.204918	0.39056
Akr1b7	105.492	1.55143	0.330357	4.69622	2.65025e-06	2.71352e-05
Slc5a8	41539	-0.400913	0.108231	-3.70423	0.000212033	0.00138409
Cd200r4	1.93765	-2.05752	2.65462	-0.775074	0.438296	0.643519
Rpl13a-ps1	1.79627	0.187819	1.35189	0.138931	0.889505	0.947304
Defb28	5.74612	-0.863205	0.739553	-1.1672	0.24313	0.438433
Tmem47	588.849	0.203355	0.139949	1.45306	0.146206	0.309842
Rps6ka6	958.662	-0.21926	0.120278	-1.82295	0.0683117	0.177557
Nrde2	1242.62	0.208513	0.061364	3.39797	0.00067889	0.0038531
Psmc1	3918.56	-0.180784	0.063573	-2.84372	0.00445906	0.0193588
Rbm12b2	1760.19	-0.169377	0.0670694	-2.5254	0.0115568	0.0427519
Esyt2	7654.86	-0.300927	0.0600057	-5.01498	5.3039e-07	6.40302e-06
Tdp1	506.294	0.109046	0.111798	0.975384	0.32937	0.536315
Efcab11	12.4482	0.621382	0.761953	0.815512	0.414779	0.621915
Cdca7l	272.015	0.62954	0.177409	3.54853	0.000387394	0.0023493
Mus_musculus_newGene_15227	8.98721	-0.106303	0.59488	-0.178697	0.858176	0.931031
Fthl17e	0
Ssxb5	1.90327	1.37839	1.58138	0.871637	0.383407	0.591905
Olfr744	0
Glipr1	64.1422	-1.15273	0.275946	-4.17736	2.94909e-05	0.000240822
Cuedc2	1635.08	0.0260406	0.0810794	0.321175	0.748078	0.870126
Swi5	3277.84	-0.121739	0.0759761	-1.60233	0.109083	0.250534
Col4a3bp	9203.39	-0.208901	0.0882876	-2.36614	0.0179747	0.0617669
Mus_musculus_newGene_10264	18.38	0.517391	0.43379	1.19272	0.232978	0.425639
Myl12a	4826.39	0.211926	0.14939	1.4186	0.156015	0.322868
Myom1	320.273	0.589167	0.207485	2.83956	0.00451756	0.0195495
Psma7	4350.51	-0.35367	0.0886618	-3.98898	6.63582e-05	0.00049789
Cryaa	44.0947	-4.03576	0.806	-5.00715	5.52423e-07	6.64717e-06
Sik1	7183.53	-0.768453	0.157035	-4.8935	9.9058e-07	1.13142e-05
Arhgap28	658.282	0.898801	0.0854541	10.5179	7.14163e-26	6.84478e-24
Epb41l3	5062.36	1.11568	0.13261	8.41323	3.98879e-17	1.85896e-15
Crxos	0
Obox5	0
Obp2b	0
N6amt1	1180.38	0.0656728	0.10362	0.633785	0.526221	0.718312
Mkrn2os	516.977	-0.00143477	0.118997	-0.0120572	0.99038	0.995392
Olfr1442	23.7115	-0.708452	0.564066	-1.25597	0.209126	0.396216
Dock5	6104.28	-0.269114	0.0628363	-4.28278	1.84573e-05	0.000158255
Pfn3	0.196575	-0.0959309	3.16075	-0.0303507	0.975787
Ttc19	2582.12	0.0606627	0.0471876	1.28556	0.198595	0.382577
Gm5617	926.455	-0.591981	0.139024	-4.25813	2.06144e-05	0.000174577
Mkl1	1132.14	0.113716	0.106918	1.06358	0.287519	0.492277
4930583I09Rik	0
Irf2bpl	5793.87	-0.344518	0.0860979	-4.00146	6.29523e-05	0.000476062
S1pr4	46.5551	-0.746041	0.418477	-1.78276	0.0746262	0.189126
Sdr39u1	1381.49	-0.586757	0.0995874	-5.89188	3.81833e-09	6.67496e-08
Gpr146	3231.03	0.0486469	0.084723	0.574187	0.565841	0.75028
Mus_musculus_newGene_4063	10.9751	-0.342194	0.519406	-0.658818	0.510013	0.705271
Rnf169	6395.17	-0.85115	0.154698	-5.50202	3.75465e-08	5.58485e-07
Olfr1314	2.83211	0.510933	2.17833	0.234553	0.814556	0.908355
Olfr1313	0
Olfr1312	0.193264	-1.25007	3.16075	-0.395499	0.692475
Cldn13	0
Ltbp1	2574.49	-0.292647	0.147305	-1.98667	0.0469591	0.133001
Impa1	5073.51	-0.18774	0.0786463	-2.38715	0.0169797	0.0589263
Fabp12	5.80483	-0.900423	0.825036	-1.09137	0.275109	0.477294
Mus_musculus_newGene_5822	18.7567	-0.55246	0.570849	-0.967786	0.333151	0.540018
Mus_musculus_newGene_5823	1.23315	0.420234	3.00304	0.139936	0.88871
Mus_musculus_newGene_6607	350.954	0.957047	0.323004	2.96295	0.00304701	0.0140286
R3hcc1l	2219.75	-0.137574	0.0603533	-2.27948	0.0226384	0.0745728
Atp4a	3719.29	0.861241	0.0640171	13.4533	2.94487e-41	7.63726e-39
Snx17	4010.91	-0.0892029	0.0630304	-1.41524	0.156999	0.324248
Speer4e	4.2847	2.05493	1.07656	1.90879	0.0562891	0.152737
Dok4	747.221	-0.403283	0.0939617	-4.29199	1.7708e-05	0.000152542
Nrl	0.186901	1.05821	3.16075	0.334798	0.737778
Mus_musculus_newGene_6900	0.196826	1.05821	3.16075	0.334798	0.737778
Mus_musculus_newGene_6902	191.341	0.0664342	0.24722	0.268725	0.788141	0.893024
Myh13	0.534295	-2.58693	3.09201	-0.83665	0.40279
Pigx	1118.28	-0.140984	0.0839316	-1.67974	0.0930071	0.223144
Mus_musculus_newGene_17706	17.6438	0.250911	0.501711	0.500111	0.616997	0.787692
Mus_musculus_newGene_3844	14.6447	0.691245	0.487561	1.41776	0.15626	0.323224
Olfr657	0.200947	1.05821	3.16075	0.334798	0.737778
Mus_musculus_newGene_17763	59.6764	-0.336126	0.321342	-1.046	0.295559	0.500753
Mus_musculus_newGene_17762	31.0531	1.03378	0.405738	2.5479	0.0108375	0.0405949
Mus_musculus_newGene_17767	56.846	-0.0891338	0.283259	-0.314673	0.75301	0.873135
Mus_musculus_newGene_17766	55.8221	0.131991	0.27662	0.477156	0.633251	0.79818
Serpinb11	0
Gm4767	218.628	-0.512493	0.379963	-1.3488	0.177402	0.353617
Ugt2b37	6707.81	-0.78335	0.390171	-2.00771	0.0446742	0.12777
Olfr661	0
Abhd17b	2100.4	-0.325025	0.116206	-2.79696	0.00515855	0.0218473
Dnah14	39.246	-1.81305	0.470746	-3.85145	0.000117421	0.00082469
Cstad	16.3251	-0.335568	0.556703	-0.602778	0.546656	0.734383
Olfr656	0
Aida	1501.44	0.0985134	0.0698545	1.41027	0.158461	0.326064
Foxo4	2268.8	-0.00291433	0.0647764	-0.0449906	0.964115	0.982795
Vars	2759.59	-0.0417629	0.0657524	-0.635154	0.525328	0.717626
Olfr648	0.819592	-1.69655	3.08111	-0.550627	0.581889
Syngr3	31.3799	0.038537	0.468447	0.0822655	0.934436	0.970947
Obox6	0
Mus_musculus_newGene_7532	8.28757	1.63867	0.903134	1.81443	0.0696121	0.180215
Mus_musculus_newGene_7533	234.328	0.118876	0.363775	0.326783	0.743832	0.868303
Mus_musculus_newGene_7538	16.7192	-0.288162	0.613512	-0.469692	0.638575	0.801323
Mapk4	3705.63	0.41828	0.0687855	6.08092	1.19492e-09	2.23987e-08
Olfr1269	0
Me2	674.015	0.165398	0.181005	0.913773	0.360836	0.569262
Zfp831	33.7528	-1.38391	0.378496	-3.65633	0.000255849	0.00163192
Ubl4b	0.196826	1.05821	3.16075	0.334798	0.737778
Mus_musculus_newGene_12413	2.57453	-1.41448	1.88198	-0.751592	0.452297	0.655816
Slc14a2	2845.63	0.321211	0.165614	1.93952	0.0524381	0.144818
Pgm1	7548.79	-0.439146	0.0667004	-6.58385	4.58408e-11	1.05043e-09
Rasl2-9	74.7027	1.76133	0.225467	7.81192	5.63246e-15	2.10801e-13
Ccdc166	248.245	0.398784	0.154504	2.58106	0.00984963	0.0375268
Mcmdc2	87.4115	-0.0856108	0.228053	-0.375399	0.707364	0.846912
Mus_musculus_newGene_7993	108.668	-1.22052	0.245112	-4.97943	6.37704e-07	7.59047e-06
Ahi1	1332.27	0.374473	0.0714731	5.23936	1.61138e-07	2.1476e-06
Ctsz	5423.24	0.166914	0.0702604	2.37565	0.0175183	0.0604654
Prelid3b	1923.07	0.0741105	0.0562068	1.31853	0.187325	0.367548
Nelfcd	1531.09	0.356011	0.0549252	6.48174	9.06701e-11	1.99077e-09
Krt23	153.129	-1.2355	0.530276	-2.32992	0.0198101	0.0668957
Mus_musculus_newGene_5009	0.40343	2.08334	3.10771	0.670378	0.502617
Mus_musculus_newGene_5006	664.348	-0.412708	0.470324	-0.877497	0.380217	0.589208
Mus_musculus_newGene_5007	34.0866	-1.59717	0.928403	-1.72034	0.0853708	0.209009
Klk8	52.5583	0.157785	0.28557	0.552528	0.580587	0.761913
Cse1l	5019.49	0.222765	0.0743287	2.99703	0.00272628	0.0127683
Mus_musculus_newGene_6662	285.679	0.505496	0.287528	1.75808	0.0787345	0.19714
Gm17577	0
Olfr1513	0
Gm21310	0
Mus_musculus_newGene_12443	55.1193	-0.780466	0.400672	-1.94789	0.0514278	0.142637
Mus_musculus_newGene_421	1.04528	-3.55844	2.73157	-1.30271	0.192674
Cyp51	12420.2	-1.92616	0.101931	-18.8967	1.21386e-79	1.48658e-76
Gm6096	40.6698	0.0818995	0.30203	0.271163	0.786266	0.891761
Mus_musculus_newGene_571	1.20568	-1.65995	2.13011	-0.779282	0.435814
Mus_musculus_newGene_12441	95.1771	-0.480232	0.246691	-1.9467	0.0515712	0.142926
Mus_musculus_newGene_12440	89.8818	-0.173328	0.399807	-0.433529	0.664631	0.81923
Gm5142	0
Mus_musculus_newGene_12447	31.1446	0.55252	0.319784	1.72779	0.0840261	0.206681
Gm9925	0.894606	0.226477	1.48483	0.152527	0.878771
Slc51b	693.551	0.0179467	0.130388	0.13764	0.890525	0.947878
Mepe	0
Bsnd	3951.08	0.0159816	0.13865	0.115266	0.908234	0.956712
Mfsd7a	151.71	0.307957	0.224596	1.37116	0.170325	0.343266
Pde6b	33.5884	-0.28481	0.312799	-0.910522	0.362547	0.570994
Atox1	3388.17	0.00109441	0.072631	0.0150681	0.987978	0.99421
Capns1	9483.39	-0.319192	0.0474548	-6.72624	1.74107e-11	4.24558e-10
Mus_musculus_newGene_8402	5.81861	0.511506	1.00788	0.507506	0.6118	0.784409
Mus_musculus_newGene_8407	0.373802	1.98547	3.11335	0.637727	0.523651
Tnfaip1	4151.5	0.168605	0.0466842	3.61162	0.000304295	0.00190186
Gm3149	0
2610042L04Rik	0.847723	-3.25523	3.06778	-1.06111	0.288642
Luzp4	0
Gm3173	0.675223	2.83331	3.07493	0.921423	0.35683
Gm8271	0.206248	-1.25007	3.16075	-0.395499	0.692475
Gm3298	0
Gm3443	0.206542	-1.25007	3.16075	-0.395499	0.692475
Mtfr1l	5436.31	-0.0581918	0.0607754	-0.957488	0.338321	0.54621
Mus_musculus_newGene_4756	0
Mus_musculus_newGene_4754	5190.91	-0.225756	0.188361	-1.19853	0.230711	0.423323
Mus_musculus_newGene_4752	1208.43	-0.29038	0.378638	-0.766907	0.443137	0.647905
Mus_musculus_newGene_4750	2.91767	0.636821	1.6328	0.390018	0.696523	0.840265
Olfr17	0
Tgtp1	541.554	-1.34789	0.200937	-6.70801	1.97296e-11	4.74284e-10
Ube2v1	4366.8	-0.111516	0.070757	-1.57604	0.115018	0.260688
Ifi47	234.102	-0.517682	0.120849	-4.2837	1.83813e-05	0.000157787
Tgtp2	545.1	-1.22171	0.199932	-6.11063	9.9237e-10	1.88098e-08
Cdc20b	0
Gm12169	0
Adprh	871.132	0.178539	0.0913505	1.95444	0.0506494	0.140956
Tmem39a	895.804	-0.373694	0.0792415	-4.71589	2.40658e-06	2.48947e-05
Lta4h	2555.58	0.373758	0.0936934	3.98916	6.63066e-05	0.000497672
Mus_musculus_newGene_18337	7.37431	0.96473	0.777936	1.24011	0.214933	0.403638
Mus_musculus_newGene_18335	10.7177	1.25588	1.20596	1.04139	0.297695	0.503208
Prnp	9832.6	-0.735755	0.081977	-8.97515	2.82972e-19	1.57521e-17
Alkbh1	883.749	-0.101955	0.10145	-1.00497	0.31491	0.522653
Trafd1	1292.84	-0.156589	0.0897949	-1.74386	0.0811842	0.201538
Mef2b	4.69564	-0.479344	1.20658	-0.397275	0.691165	0.836989
BB287469	0
Gm11037	2.40194	-0.84634	1.00611	-0.8412	0.400236	0.607156
D130040H23Rik	75.6043	0.182964	0.251875	0.726407	0.467589	0.670187
Mus_musculus_newGene_3408	4.12917	1.1226	1.27381	0.881294	0.378159	0.587217
Mus_musculus_newGene_3407	55.9545	0.828698	0.450254	1.84051	0.065693	0.172438
Mus_musculus_newGene_17626	510.316	-0.185234	0.518352	-0.357352	0.720828	0.854957
Atrnl1	10496.9	-0.748664	0.0888754	-8.42376	3.64605e-17	1.70644e-15
Phf8	2771.26	-0.134332	0.0607773	-2.21023	0.0270893	0.0862693
Arhgap12	3516.49	0.0425155	0.0473059	0.898735	0.368794	0.577488
Elovl6	3532.25	-0.325015	0.506137	-0.642149	0.520777	0.713892
Slc39a13	1808.18	0.2353	0.0707709	3.32481	0.000884797	0.00485669
Mus_musculus_newGene_17463	20.0782	0.957621	0.491744	1.9474	0.0514871	0.142765
Gm4881	3.64627	-0.382126	1.12385	-0.340016	0.733845	0.862657
Olfr1178	0
Mus_musculus_newGene_6840	219.441	0.477818	0.217222	2.19968	0.0278297	0.0880547
Mus_musculus_newGene_5587	548.122	0.562993	0.159903	3.52085	0.000430172	0.00258174
Mus_musculus_newGene_5586	20.4006	0.00983595	0.760747	0.0129293	0.989684	0.995056
Rbm26	4593.33	0.0280543	0.071684	0.391361	0.69553	0.839677
Rtp3	178.492	-1.07128	0.258912	-4.13764	3.50894e-05	0.00028097
Sucla2	11370.2	0.00493013	0.0829718	0.0594194	0.952618	0.978405
Uchl3	921.742	0.180007	0.102945	1.74858	0.0803637	0.200174
Gpc5	87.0838	-0.268815	0.30075	-0.893816	0.37142	0.580063
Trim52	0
Spry2	889.287	-0.0502193	0.0861839	-0.582699	0.560096	0.74533
Slain1	168.354	0.411898	0.190153	2.16614	0.0303003	0.0941422
Fmo2	39098.9	-0.227639	0.0866704	-2.62649	0.00862713	0.0336953
Gm4353	1.10943	3.54706	3.056	1.16069	0.245769
Alkbh3	1062.19	-0.166033	0.0836152	-1.98567	0.0470694	0.13323
Plagl2	931.357	0.0621583	0.125172	0.496582	0.619484	0.789377
Olfr829	0
Gm21731	0
Mus_musculus_newGene_2759	1.01463	-1.25661	2.46493	-0.509795	0.610195
[truncated: 26,689 more rows]
